# Supplementary material for: An optimized LSTM network for improving arbitrage spread forecasting using ant colony cross-searching in the K-fold hyperparameter space
Source: PeerJ Comput Sci. 2024 Aug 9;10:e2215. doi: 10.7717/peerj-cs.2215 (PMC11639137; doi:10.7717/peerj-cs.2215)
Supplement: Supplemental Information 1 [file peerj-cs-10-2215-s001.csv]

time	macd	dea	dif	change	open	high	low	close
2020-12-03 21:00:00	0.0	0.0	0.0	-0.0	-268.0	-268.0	-268.0	-268.0
2020-12-03 21:01:00	-0.89	-0.11	-0.56	-0.0417	-264.0	-263.0	-275.0	-275.0
2020-12-03 21:02:00	-2.04	-0.37	-1.39	-0.0219	-274.0	-273.0	-281.0	-280.0
2020-12-03 21:03:00	-2.01	-0.62	-1.62	0.0143	-279.0	-274.0	-280.0	-275.0
2020-12-03 21:04:00	-2.13	-0.88	-1.95	-0.0109	-274.0	-274.0	-279.0	-277.0
2020-12-03 21:05:00	-2.2	-1.16	-2.26	0.0036	-279.0	-277.0	-280.0	-278.0
2020-12-03 21:06:00	-2.37	-1.46	-2.64	-0.0072	-278.0	-276.0	-282.0	-280.0
2020-12-03 21:07:00	-1.94	-1.7	-2.67	0.0072	-279.0	-275.0	-281.0	-277.0
2020-12-03 21:08:00	-1.15	-1.84	-2.42	0.0108	-277.0	-274.0	-279.0	-274.0
2020-12-03 21:09:00	-0.44	-1.9	-2.12	0.0036	-274.0	-273.0	-276.0	-273.0
2020-12-03 21:10:00	-0.32	-1.94	-2.1	-0.011	-273.0	-272.0	-277.0	-276.0
2020-12-03 21:11:00	-0.32	-1.98	-2.14	-0.0036	-276.0	-275.0	-279.0	-277.0
2020-12-03 21:12:00	-0.26	-2.01	-2.14	-0.0	-277.0	-275.0	-279.0	-277.0
2020-12-03 21:13:00	-0.18	-2.03	-2.12	0.0036	-278.0	-274.0	-278.0	-277.0
2020-12-03 21:14:00	-0.08	-2.04	-2.08	-0.0	-277.0	-275.0	-279.0	-277.0
2020-12-03 21:15:00	-0.1	-2.06	-2.11	-0.0036	-277.0	-277.0	-280.0	-278.0
2020-12-03 21:16:00	0.05	-2.05	-2.02	0.0036	-278.0	-275.0	-279.0	-277.0
2020-12-03 21:17:00	0.18	-2.03	-1.94	-0.0	-277.0	-276.0	-279.0	-277.0
2020-12-03 21:18:00	0.55	-1.96	-1.68	0.0072	-277.0	-273.0	-278.0	-275.0
2020-12-03 21:19:00	0.91	-1.84	-1.39	0.0036	-275.0	-273.0	-277.0	-274.0
2020-12-03 21:20:00	1.13	-1.7	-1.14	-0.0	-274.0	-272.0	-275.0	-274.0
2020-12-03 21:21:00	1.23	-1.55	-0.93	-0.0	-274.0	-272.0	-275.0	-274.0
2020-12-03 21:22:00	1.01	-1.42	-0.92	-0.0073	-274.0	-273.0	-277.0	-276.0
2020-12-03 21:23:00	0.84	-1.32	-0.9	0.0036	-277.0	-275.0	-278.0	-276.0
2020-12-03 21:24:00	0.59	-1.25	-0.95	-0.0036	-276.0	-275.0	-278.0	-277.0
2020-12-03 21:25:00	0.55	-1.18	-0.9	-0.0	-276.0	-275.0	-278.0	-276.0
2020-12-03 21:26:00	0.26	-1.14	-1.01	-0.0072	-276.0	-276.0	-279.0	-278.0
2020-12-03 21:27:00	0.22	-1.12	-1.01	0.0036	-278.0	-276.0	-278.0	-277.0
2020-12-03 21:28:00	0.2	-1.09	-1.0	-0.0036	-276.0	-275.0	-278.0	-277.0
2020-12-03 21:29:00	0.19	-1.07	-0.97	-0.0	-277.0	-275.0	-278.0	-277.0
2020-12-03 21:30:00	0.2	-1.04	-0.94	-0.0	-277.0	-274.0	-278.0	-277.0
2020-12-03 21:31:00	0.09	-1.03	-0.99	-0.0036	-277.0	-276.0	-279.0	-278.0
2020-12-03 21:32:00	0.03	-1.03	-1.01	-0.0	-278.0	-277.0	-279.0	-278.0
2020-12-03 21:33:00	0.01	-1.03	-1.02	0.0036	-279.0	-276.0	-279.0	-278.0
2020-12-03 21:34:00	0.02	-1.03	-1.02	-0.0	-278.0	-275.0	-279.0	-278.0
2020-12-03 21:35:00	0.04	-1.02	-1.0	-0.0	-278.0	-274.0	-278.0	-278.0
2020-12-03 21:36:00	0.45	-0.96	-0.74	0.0108	-278.0	-274.0	-278.0	-275.0
2020-12-03 21:37:00	0.71	-0.88	-0.52	-0.0	-275.0	-274.0	-276.0	-275.0
2020-12-03 21:38:00	0.84	-0.77	-0.35	-0.0	-275.0	-273.0	-275.0	-275.0
2020-12-03 21:39:00	1.28	-0.61	0.03	0.0073	-274.0	-272.0	-276.0	-272.0
2020-12-03 21:40:00	1.37	-0.44	0.25	-0.0	-273.0	-272.0	-274.0	-273.0
2020-12-03 21:41:00	0.73	-0.35	0.02	-0.0183	-273.0	-271.0	-278.0	-278.0
2020-12-03 21:42:00	0.42	-0.29	-0.09	0.0036	-278.0	-277.0	-280.0	-277.0
2020-12-03 21:43:00	0.34	-0.25	-0.08	0.0036	-277.0	-275.0	-278.0	-276.0
2020-12-03 21:44:00	0.15	-0.23	-0.16	-0.0036	-276.0	-275.0	-278.0	-277.0
2020-12-03 21:45:00	0.02	-0.23	-0.22	-0.0	-277.0	-277.0	-279.0	-277.0
2020-12-03 21:46:00	-0.05	-0.24	-0.27	-0.0	-277.0	-276.0	-279.0	-277.0
2020-12-03 21:47:00	-0.35	-0.28	-0.46	-0.0072	-277.0	-276.0	-279.0	-279.0
2020-12-03 21:48:00	-0.38	-0.33	-0.52	-0.0	-278.0	-277.0	-279.0	-278.0
2020-12-03 21:49:00	0.01	-0.33	-0.33	0.0143	-279.0	-275.0	-281.0	-275.0
2020-12-03 21:50:00	-0.13	-0.35	-0.41	-0.0109	-275.0	-274.0	-278.0	-278.0
2020-12-03 21:51:00	0.18	-0.32	-0.23	0.0108	-278.0	-274.0	-278.0	-275.0
2020-12-03 21:52:00	0.12	-0.31	-0.25	-0.0073	-275.0	-273.0	-278.0	-277.0
2020-12-03 21:53:00	0.08	-0.3	-0.26	-0.0	-277.0	-274.0	-278.0	-277.0
2020-12-03 21:54:00	0.44	-0.24	-0.02	0.0108	-277.0	-274.0	-282.0	-274.0
2020-12-03 21:55:00	0.39	-0.19	0.0	-0.0036	-275.0	-274.0	-278.0	-276.0
2020-12-03 21:56:00	0.34	-0.15	0.02	-0.0	-276.0	-274.0	-283.0	-276.0
2020-12-03 21:57:00	-0.09	-0.16	-0.2	-0.0109	-276.0	-275.0	-280.0	-279.0
2020-12-03 21:58:00	0.16	-0.14	-0.06	0.0143	-279.0	-275.0	-283.0	-275.0
2020-12-03 21:59:00	0.82	-0.04	0.37	0.0109	-274.0	-271.0	-276.0	-271.0
2020-12-03 22:00:00	0.43	0.02	0.23	-0.0184	-272.0	-270.0	-277.0	-277.0
2020-12-03 22:01:00	0.93	0.13	0.59	0.0145	-275.0	-269.0	-279.0	-271.0
2020-12-03 22:02:00	0.68	0.22	0.55	-0.0148	-271.0	-269.0	-277.0	-275.0
2020-12-03 22:03:00	0.99	0.34	0.83	0.0145	-275.0	-270.0	-276.0	-271.0
2020-12-03 22:04:00	0.49	0.4	0.65	-0.0222	-270.0	-270.0	-276.0	-276.0
2020-12-03 22:05:00	0.27	0.44	0.57	-0.0	-275.0	-273.0	-277.0	-275.0
2020-12-03 22:06:00	-0.14	0.42	0.35	-0.0036	-276.0	-273.0	-278.0	-277.0
2020-12-03 22:07:00	-0.53	0.35	0.09	-0.0036	-277.0	-275.0	-279.0	-278.0
2020-12-03 22:08:00	-0.62	0.27	-0.04	-0.0036	-276.0	-275.0	-279.0	-277.0
2020-12-03 22:09:00	-0.91	0.16	-0.3	-0.0072	-277.0	-276.0	-280.0	-279.0
2020-12-03 22:10:00	-0.92	0.04	-0.41	0.0036	-279.0	-276.0	-281.0	-278.0
2020-12-03 22:11:00	-0.62	-0.03	-0.34	0.0072	-278.0	-275.0	-280.0	-276.0
2020-12-03 22:12:00	-0.65	-0.11	-0.44	-0.0072	-276.0	-275.0	-278.0	-278.0
2020-12-03 22:13:00	-0.77	-0.21	-0.59	-0.0036	-278.0	-277.0	-280.0	-279.0
2020-12-03 22:14:00	-0.92	-0.33	-0.79	-0.0	-280.0	-278.0	-280.0	-280.0
2020-12-03 22:15:00	-0.58	-0.4	-0.69	0.0072	-279.0	-274.0	-280.0	-277.0
2020-12-03 22:16:00	-0.33	-0.44	-0.61	-0.0	-277.0	-276.0	-280.0	-277.0
2020-12-03 22:17:00	0.11	-0.43	-0.37	0.0072	-277.0	-275.0	-279.0	-275.0
2020-12-03 22:18:00	0.0	-0.43	-0.43	-0.0109	-275.0	-275.0	-280.0	-278.0
2020-12-03 22:19:00	-0.19	-0.45	-0.54	-0.0036	-278.0	-276.0	-281.0	-279.0
2020-12-03 22:20:00	-0.03	-0.45	-0.47	0.0072	-279.0	-276.0	-280.0	-277.0
2020-12-03 22:21:00	-0.43	-0.51	-0.72	-0.0144	-277.0	-275.0	-285.0	-281.0
2020-12-03 22:22:00	-0.14	-0.52	-0.6	0.0072	-279.0	-276.0	-282.0	-277.0
2020-12-03 22:23:00	0.44	-0.47	-0.25	0.0108	-277.0	-274.0	-278.0	-274.0
2020-12-03 22:24:00	0.53	-0.4	-0.14	-0.0036	-275.0	-275.0	-277.0	-276.0
2020-12-03 22:25:00	0.7	-0.32	0.03	0.0036	-276.0	-274.0	-276.0	-275.0
2020-12-03 22:26:00	0.77	-0.22	0.17	-0.0	-275.0	-274.0	-277.0	-275.0
2020-12-03 22:27:00	0.66	-0.14	0.19	-0.0	-276.0	-275.0	-277.0	-276.0
2020-12-03 22:28:00	0.42	-0.08	0.13	-0.0	-277.0	-275.0	-278.0	-277.0
2020-12-03 22:29:00	0.26	-0.05	0.08	-0.0	-277.0	-276.0	-278.0	-277.0
2020-12-03 22:30:00	0.39	-0.0	0.19	0.0072	-277.0	-275.0	-279.0	-275.0
2020-12-03 22:31:00	0.08	0.01	0.04	-0.0072	-276.0	-274.0	-278.0	-278.0
2020-12-03 22:32:00	-0.13	-0.01	-0.07	-0.0	-278.0	-277.0	-278.0	-278.0
2020-12-03 22:33:00	-0.63	-0.09	-0.4	-0.0072	-279.0	-278.0	-282.0	-281.0
2020-12-03 22:34:00	-0.78	-0.19	-0.58	0.0036	-281.0	-278.0	-283.0	-280.0
2020-12-03 22:35:00	-0.32	-0.23	-0.39	0.0108	-279.0	-274.0	-279.0	-276.0
2020-12-03 22:36:00	0.62	-0.15	0.16	0.0181	-276.0	-270.0	-278.0	-271.0
2020-12-03 22:37:00	1.82	0.08	0.99	0.0221	-272.0	-266.0	-273.0	-266.0
2020-12-03 22:38:00	2.23	0.36	1.47	-0.0	-268.0	-265.0	-269.0	-268.0
2020-12-03 22:39:00	2.1	0.62	1.67	-0.0112	-267.0	-265.0	-270.0	-270.0
2020-12-03 22:40:00	1.9	0.86	1.81	-0.0037	-269.0	-267.0	-271.0	-270.0
2020-12-03 22:41:00	1.78	1.08	1.97	0.0074	-271.0	-268.0	-271.0	-269.0
2020-12-03 22:42:00	1.6	1.28	2.08	-0.0	-269.0	-267.0	-270.0	-269.0
2020-12-03 22:43:00	1.5	1.47	2.22	0.0037	-269.0	-268.0	-270.0	-268.0
2020-12-03 22:44:00	1.21	1.62	2.23	-0.0037	-268.0	-268.0	-270.0	-269.0
2020-12-03 22:45:00	0.55	1.69	1.97	-0.0112	-269.0	-269.0	-272.0	-272.0
2020-12-03 22:46:00	0.33	1.73	1.9	0.0074	-272.0	-269.0	-272.0	-270.0
2020-12-03 22:47:00	0.4	1.78	1.98	0.0074	-270.0	-267.0	-270.0	-268.0
2020-12-03 22:48:00	0.14	1.8	1.87	-0.0075	-268.0	-268.0	-270.0	-270.0
2020-12-03 22:49:00	0.06	1.81	1.84	0.0037	-270.0	-268.0	-271.0	-269.0
2020-12-03 22:50:00	0.1	1.82	1.87	0.0037	-269.0	-268.0	-270.0	-268.0
2020-12-03 22:51:00	-0.29	1.78	1.64	-0.0112	-268.0	-268.0	-271.0	-271.0
2020-12-03 22:52:00	-0.3	1.74	1.59	0.0074	-271.0	-268.0	-271.0	-269.0
2020-12-03 22:53:00	-0.32	1.7	1.54	-0.0	-269.0	-267.0	-270.0	-269.0
2020-12-03 22:54:00	-0.48	1.64	1.4	-0.0037	-269.0	-268.0	-271.0	-270.0
2020-12-03 22:55:00	-0.33	1.6	1.44	0.0074	-270.0	-267.0	-270.0	-268.0
2020-12-03 22:56:00	-0.37	1.56	1.37	-0.0037	-268.0	-267.0	-269.0	-269.0
2020-12-03 22:57:00	0.1	1.57	1.62	0.0112	-268.0	-262.0	-268.0	-265.0
2020-12-03 22:58:00	0.24	1.6	1.72	-0.0038	-265.0	-264.0	-268.0	-266.0
2020-12-03 22:59:00	0.28	1.64	1.78	0.0037	-267.0	-265.0	-268.0	-266.0
2020-12-03 23:00:00	-0.25	1.6	1.48	-0.015	-266.0	-265.0	-271.0	-270.0
2020-12-03 23:01:00	-0.34	1.56	1.39	-0.0	-268.0	-268.0	-268.0	-268.0
2020-12-04 09:01:00	-0.53	1.5	1.23	-0.0037	-268.0	-267.0	-275.0	-269.0
2020-12-04 09:02:00	-0.4	1.45	1.24	0.0074	-269.0	-265.0	-271.0	-267.0
2020-12-04 09:03:00	-0.45	1.39	1.16	-0.0075	-266.0	-264.0	-270.0	-268.0
2020-12-04 09:04:00	-0.74	1.3	0.93	-0.0037	-269.0	-268.0	-271.0	-270.0
2020-12-04 09:05:00	-0.78	1.2	0.81	0.0037	-270.0	-269.0	-272.0	-269.0
2020-12-04 09:06:00	-0.27	1.17	1.03	0.0149	-269.0	-264.0	-271.0	-265.0
2020-12-04 09:07:00	0.29	1.2	1.35	0.0075	-265.0	-259.0	-266.0	-263.0
2020-12-04 09:08:00	0.36	1.25	1.43	-0.0115	-262.0	-259.0	-266.0	-265.0
2020-12-04 09:09:00	0.1	1.26	1.31	-0.0038	-266.0	-264.0	-268.0	-267.0
2020-12-04 09:10:00	-0.35	1.22	1.04	-0.0113	-266.0	-266.0	-269.0	-269.0
2020-12-04 09:11:00	-0.5	1.15	0.9	-0.0	-268.0	-267.0	-270.0	-268.0
2020-12-04 09:12:00	-0.72	1.06	0.7	-0.0037	-268.0	-268.0	-271.0	-269.0
2020-12-04 09:13:00	-1.1	0.93	0.38	-0.0112	-268.0	-267.0	-271.0	-271.0
2020-12-04 09:14:00	-0.91	0.81	0.36	0.0111	-271.0	-266.0	-271.0	-268.0
2020-12-04 09:15:00	-0.5	0.75	0.5	0.0075	-268.0	-264.0	-268.0	-266.0
2020-12-04 09:16:00	-0.11	0.74	0.68	0.0038	-266.0	-264.0	-267.0	-265.0
2020-12-04 09:17:00	0.26	0.77	0.9	0.0038	-265.0	-263.0	-266.0	-264.0
2020-12-04 09:18:00	0.08	0.78	0.82	-0.0114	-264.0	-263.0	-267.0	-267.0
2020-12-04 09:19:00	-0.05	0.77	0.75	-0.0	-267.0	-265.0	-271.0	-267.0
2020-12-04 09:20:00	-0.27	0.74	0.6	-0.0037	-267.0	-264.0	-269.0	-268.0
2020-12-04 09:21:00	-0.28	0.7	0.56	0.0074	-269.0	-265.0	-269.0	-267.0
2020-12-04 09:22:00	-0.41	0.65	0.44	-0.0037	-267.0	-265.0	-268.0	-268.0
2020-12-04 09:23:00	-0.1	0.64	0.59	0.0112	-268.0	-264.0	-268.0	-265.0
2020-12-04 09:24:00	0.08	0.65	0.69	-0.0	-265.0	-264.0	-267.0	-265.0
2020-12-04 09:25:00	0.06	0.66	0.68	-0.0038	-265.0	-264.0	-267.0	-266.0
2020-12-04 09:26:00	-0.1	0.64	0.59	-0.0038	-266.0	-264.0	-267.0	-267.0
2020-12-04 09:27:00	-0.08	0.63	0.59	0.0037	-267.0	-264.0	-268.0	-266.0
2020-12-04 09:28:00	-0.2	0.61	0.51	-0.0	-267.0	-266.0	-268.0	-267.0
2020-12-04 09:29:00	-0.41	0.56	0.35	-0.0037	-267.0	-266.0	-268.0	-268.0
2020-12-04 09:30:00	-0.52	0.49	0.23	-0.0037	-267.0	-266.0	-269.0	-268.0
2020-12-04 09:31:00	-0.45	0.44	0.21	0.0037	-268.0	-266.0	-269.0	-267.0
2020-12-04 09:32:00	-0.26	0.4	0.27	0.0075	-268.0	-265.0	-268.0	-266.0
2020-12-04 09:33:00	-0.01	0.4	0.4	0.0075	-267.0	-264.0	-268.0	-265.0
2020-12-04 09:34:00	0.02	0.4	0.41	-0.0038	-265.0	-263.0	-267.0	-266.0
2020-12-04 09:35:00	0.15	0.42	0.5	0.0038	-266.0	-263.0	-267.0	-265.0
2020-12-04 09:36:00	0.09	0.43	0.48	-0.0076	-264.0	-263.0	-266.0	-266.0
2020-12-04 09:37:00	0.3	0.47	0.62	0.0038	-265.0	-263.0	-266.0	-264.0
2020-12-04 09:38:00	0.27	0.51	0.64	-0.0038	-264.0	-263.0	-266.0	-265.0
2020-12-04 09:39:00	0.11	0.52	0.57	-0.0038	-265.0	-263.0	-267.0	-266.0
2020-12-04 09:40:00	0.24	0.55	0.67	0.0075	-266.0	-263.0	-266.0	-264.0
2020-12-04 09:41:00	0.31	0.59	0.74	-0.0	-264.0	-262.0	-265.0	-264.0
2020-12-04 09:42:00	-0.06	0.58	0.55	-0.0114	-264.0	-263.0	-268.0	-267.0
2020-12-04 09:43:00	-0.3	0.54	0.39	-0.0	-267.0	-266.0	-268.0	-267.0
2020-12-04 09:44:00	-0.83	0.44	0.02	-0.0075	-268.0	-266.0	-271.0	-270.0
2020-12-04 09:45:00	-1.25	0.28	-0.34	-0.0037	-270.0	-270.0	-272.0	-271.0
2020-12-04 09:46:00	-1.58	0.08	-0.71	-0.0037	-271.0	-270.0	-273.0	-272.0
2020-12-04 09:47:00	-1.07	-0.05	-0.59	0.0184	-272.0	-266.0	-272.0	-267.0
2020-12-04 09:48:00	-0.82	-0.15	-0.56	-0.0075	-266.0	-266.0	-268.0	-268.0
2020-12-04 09:49:00	-0.49	-0.21	-0.46	0.0037	-268.0	-266.0	-268.0	-267.0
2020-12-04 09:50:00	-0.38	-0.26	-0.45	-0.0	-268.0	-266.0	-269.0	-268.0
2020-12-04 09:51:00	-0.29	-0.3	-0.44	-0.0	-268.0	-266.0	-270.0	-268.0
2020-12-04 09:52:00	-0.34	-0.34	-0.51	-0.0037	-268.0	-268.0	-271.0	-269.0
2020-12-04 09:53:00	-0.34	-0.38	-0.56	-0.0	-269.0	-268.0	-271.0	-269.0
2020-12-04 09:54:00	-0.07	-0.39	-0.43	0.0074	-269.0	-267.0	-269.0	-267.0
2020-12-04 09:55:00	0.12	-0.38	-0.32	-0.0	-267.0	-267.0	-269.0	-267.0
2020-12-04 09:56:00	0.1	-0.37	-0.31	-0.0037	-267.0	-266.0	-270.0	-268.0
2020-12-04 09:57:00	0.1	-0.35	-0.3	0.0037	-269.0	-267.0	-270.0	-268.0
2020-12-04 09:58:00	-0.03	-0.36	-0.37	-0.0037	-268.0	-267.0	-270.0	-269.0
2020-12-04 09:59:00	0.28	-0.32	-0.18	0.0112	-269.0	-266.0	-269.0	-266.0
2020-12-04 10:00:00	0.59	-0.25	0.05	-0.0	-265.0	-264.0	-268.0	-265.0
2020-12-04 10:01:00	0.89	-0.14	0.31	0.0038	-265.0	-260.0	-266.0	-264.0
2020-12-04 10:02:00	1.16	0.01	0.59	-0.0	-263.0	-261.0	-265.0	-263.0
2020-12-04 10:03:00	1.39	0.18	0.88	0.0038	-263.0	-261.0	-265.0	-262.0
2020-12-04 10:04:00	1.72	0.4	1.26	-0.0039	-259.0	-259.0	-265.0	-260.0
2020-12-04 10:05:00	1.57	0.59	1.38	-0.0116	-259.0	-259.0	-262.0	-262.0
2020-12-04 10:06:00	1.26	0.75	1.38	-0.0038	-262.0	-259.0	-264.0	-263.0
2020-12-04 10:07:00	0.98	0.87	1.36	0.0038	-264.0	-261.0	-264.0	-263.0
2020-12-04 10:08:00	0.87	0.98	1.42	0.0038	-263.0	-262.0	-265.0	-262.0
2020-12-04 10:09:00	0.35	1.03	1.2	-0.0076	-263.0	-262.0	-265.0	-265.0
2020-12-04 10:10:00	0.25	1.06	1.18	0.0075	-265.0	-261.0	-265.0	-263.0
2020-12-04 10:11:00	0.28	1.09	1.23	0.0038	-263.0	-260.0	-264.0	-262.0
2020-12-04 10:12:00	-0.12	1.08	1.01	-0.0115	-262.0	-261.0	-266.0	-265.0
2020-12-04 10:13:00	-0.39	1.03	0.83	-0.0038	-264.0	-264.0	-265.0	-265.0
2020-12-04 10:14:00	-0.42	0.97	0.76	0.0038	-265.0	-263.0	-266.0	-264.0
2020-12-04 10:15:00	-0.19	0.95	0.86	0.0038	-263.0	-261.0	-265.0	-262.0
2020-12-04 10:16:00	-0.04	0.95	0.92	-0.0	-262.0	-262.0	-262.0	-262.0
2020-12-04 10:31:00	-0.23	0.92	0.8	-0.0115	-261.0	-261.0	-265.0	-264.0
2020-12-04 10:32:00	-0.47	0.86	0.62	-0.0038	-264.0	-263.0	-265.0	-265.0
2020-12-04 10:33:00	-0.49	0.8	0.55	0.0038	-265.0	-263.0	-266.0	-264.0
2020-12-04 10:34:00	-0.62	0.72	0.41	-0.0038	-264.0	-264.0	-266.0	-265.0
2020-12-04 10:35:00	-0.93	0.6	0.14	-0.0075	-265.0	-264.0	-267.0	-267.0
2020-12-04 10:36:00	-0.84	0.5	0.08	0.0075	-267.0	-264.0	-267.0	-265.0
2020-12-04 10:37:00	-0.62	0.42	0.11	0.0038	-265.0	-263.0	-266.0	-264.0
2020-12-04 10:38:00	-0.58	0.35	0.06	-0.0038	-264.0	-263.0	-267.0	-265.0
2020-12-04 10:39:00	-0.66	0.27	-0.06	-0.0038	-265.0	-264.0	-266.0	-266.0
2020-12-04 10:40:00	-0.55	0.2	-0.08	0.0038	-266.0	-264.0	-267.0	-265.0
2020-12-04 10:41:00	-0.59	0.12	-0.17	-0.0038	-265.0	-265.0	-269.0	-266.0
2020-12-04 10:42:00	-0.84	0.02	-0.4	-0.0075	-266.0	-266.0	-268.0	-268.0
2020-12-04 10:43:00	-0.82	-0.08	-0.5	0.0037	-268.0	-266.0	-268.0	-267.0
2020-12-04 10:44:00	-1.02	-0.21	-0.72	-0.0075	-267.0	-266.0	-269.0	-269.0
2020-12-04 10:45:00	-0.84	-0.32	-0.74	-0.0	-267.0	-266.0	-269.0	-267.0
2020-12-04 10:46:00	-0.8	-0.42	-0.82	-0.0037	-267.0	-266.0	-269.0	-268.0
2020-12-04 10:47:00	-0.47	-0.48	-0.71	0.0075	-268.0	-266.0	-269.0	-266.0
2020-12-04 10:48:00	-0.48	-0.54	-0.78	-0.0075	-266.0	-265.0	-268.0	-268.0
2020-12-04 10:49:00	-0.33	-0.58	-0.74	0.0037	-268.0	-264.0	-268.0	-267.0
2020-12-04 10:50:00	-0.34	-0.62	-0.79	-0.0113	-265.0	-265.0	-268.0	-268.0
2020-12-04 10:51:00	-0.05	-0.63	-0.65	0.0075	-268.0	-266.0	-270.0	-266.0
2020-12-04 10:52:00	0.01	-0.62	-0.62	-0.0038	-266.0	-264.0	-267.0	-267.0
2020-12-04 10:53:00	0.32	-0.59	-0.43	0.0038	-266.0	-264.0	-267.0	-265.0
2020-12-04 10:54:00	0.37	-0.54	-0.35	-0.0	-266.0	-265.0	-268.0	-266.0
2020-12-04 10:55:00	0.4	-0.49	-0.29	-0.0	-266.0	-264.0	-267.0	-266.0
2020-12-04 10:56:00	0.28	-0.45	-0.32	-0.0038	-266.0	-265.0	-267.0	-267.0
2020-12-04 10:57:00	0.45	-0.4	-0.17	0.0038	-266.0	-265.0	-267.0	-265.0
2020-12-04 10:58:00	0.29	-0.36	-0.22	-0.0075	-265.0	-265.0	-267.0	-267.0
2020-12-04 10:59:00	0.05	-0.36	-0.33	-0.0075	-266.0	-265.0	-268.0	-268.0
2020-12-04 11:00:00	0.16	-0.34	-0.26	0.0075	-268.0	-265.0	-269.0	-266.0
2020-12-04 11:01:00	0.1	-0.32	-0.28	-0.0075	-265.0	-265.0	-268.0	-267.0
2020-12-04 11:02:00	0.31	-0.29	-0.13	0.0075	-267.0	-264.0	-267.0	-265.0
2020-12-04 11:03:00	0.44	-0.23	-0.01	-0.0	-265.0	-264.0	-266.0	-265.0
2020-12-04 11:04:00	0.5	-0.17	0.08	-0.0	-265.0	-264.0	-266.0	-265.0
2020-12-04 11:05:00	0.51	-0.1	0.15	-0.0	-265.0	-265.0	-266.0	-265.0
2020-12-04 11:06:00	0.5	-0.04	0.21	-0.0	-265.0	-263.0	-267.0	-265.0
2020-12-04 11:07:00	0.46	0.02	0.25	-0.0	-265.0	-263.0	-265.0	-265.0
2020-12-04 11:08:00	0.54	0.08	0.35	0.0038	-265.0	-263.0	-266.0	-264.0
2020-12-04 11:09:00	0.31	0.12	0.28	-0.0038	-265.0	-263.0	-266.0	-266.0
2020-12-04 11:10:00	0.4	0.17	0.37	0.0075	-266.0	-264.0	-267.0	-264.0
2020-12-04 11:11:00	0.3	0.21	0.36	-0.0	-265.0	-262.0	-266.0	-265.0
2020-12-04 11:12:00	0.48	0.27	0.51	0.0075	-265.0	-263.0	-265.0	-263.0
2020-12-04 11:13:00	0.3	0.31	0.46	-0.0076	-263.0	-263.0	-266.0	-265.0
2020-12-04 11:14:00	0.56	0.38	0.65	0.0113	-265.0	-262.0	-265.0	-262.0
2020-12-04 11:15:00	0.8	0.48	0.88	0.0076	-263.0	-260.0	-264.0	-261.0
2020-12-04 11:16:00	0.91	0.59	1.05	-0.0038	-260.0	-258.0	-261.0	-261.0
2020-12-04 11:17:00	1.05	0.72	1.24	-0.0	-260.0	-259.0	-262.0	-260.0
2020-12-04 11:18:00	0.81	0.82	1.23	-0.0077	-260.0	-259.0	-262.0	-262.0
2020-12-04 11:19:00	0.34	0.87	1.04	-0.0076	-262.0	-260.0	-264.0	-264.0
2020-12-04 11:20:00	0.28	0.9	1.04	0.0076	-264.0	-260.0	-264.0	-262.0
2020-12-04 11:21:00	-0.44	0.85	0.63	-0.0152	-263.0	-260.0	-267.0	-267.0
2020-12-04 11:22:00	-1.13	0.71	0.14	-0.0075	-267.0	-266.0	-271.0	-269.0
2020-12-04 11:23:00	-1.39	0.53	-0.16	0.0074	-270.0	-267.0	-271.0	-268.0
2020-12-04 11:24:00	-1.11	0.39	-0.16	0.0149	-269.0	-264.0	-270.0	-265.0
2020-12-04 11:25:00	-1.14	0.25	-0.32	-0.0075	-265.0	-265.0	-268.0	-267.0
2020-12-04 11:26:00	-1.35	0.08	-0.59	-0.0	-269.0	-267.0	-272.0	-269.0
2020-12-04 11:27:00	-1.55	-0.11	-0.89	-0.0075	-268.0	-267.0	-271.0	-270.0
2020-12-04 11:28:00	-1.46	-0.29	-1.02	-0.0037	-268.0	-268.0	-272.0	-269.0
2020-12-04 11:29:00	-1.58	-0.49	-1.28	-0.0037	-270.0	-269.0	-272.0	-271.0
2020-12-04 11:30:00	-1.3	-0.65	-1.31	0.0074	-271.0	-266.0	-272.0	-269.0
2020-12-04 11:31:00	-0.92	-0.77	-1.23	-0.0	-268.0	-268.0	-268.0	-268.0
2020-12-04 13:31:00	-0.37	-0.82	-1.0	-0.0	-266.0	-265.0	-269.0	-266.0
2020-12-04 13:32:00	-0.62	-0.89	-1.21	-0.0188	-266.0	-266.0	-271.0	-271.0
2020-12-04 13:33:00	-0.99	-1.02	-1.51	-0.0149	-269.0	-269.0	-273.0	-273.0
2020-12-04 13:34:00	-0.9	-1.13	-1.58	0.0073	-273.0	-270.0	-274.0	-271.0
2020-12-04 13:35:00	-1.28	-1.29	-1.93	-0.0148	-271.0	-271.0	-278.0	-275.0
2020-12-04 13:36:00	-1.43	-1.47	-2.18	-0.0	-275.0	-273.0	-276.0	-275.0
2020-12-04 13:37:00	-1.68	-1.68	-2.51	-0.0073	-275.0	-274.0	-279.0	-277.0
2020-12-04 13:38:00	-1.58	-1.87	-2.67	0.0036	-277.0	-274.0	-278.0	-276.0
2020-12-04 13:39:00	-1.67	-2.08	-2.92	-0.0072	-276.0	-275.0	-280.0	-278.0
2020-12-04 13:40:00	-1.85	-2.31	-3.24	-0.0072	-278.0	-277.0	-281.0	-280.0
2020-12-04 13:41:00	-2.08	-2.57	-3.61	-0.0071	-280.0	-279.0	-284.0	-282.0
2020-12-04 13:42:00	-2.06	-2.83	-3.86	-0.0036	-281.0	-280.0	-285.0	-282.0
2020-12-04 13:43:00	-1.51	-3.02	-3.78	0.0106	-282.0	-278.0	-282.0	-279.0
2020-12-04 13:44:00	-1.03	-3.15	-3.67	-0.0	-279.0	-279.0	-282.0	-279.0
2020-12-04 13:45:00	-0.62	-3.23	-3.54	-0.0	-279.0	-278.0	-283.0	-279.0
2020-12-04 13:46:00	-0.4	-3.28	-3.48	-0.0036	-279.0	-278.0	-283.0	-280.0
2020-12-04 13:47:00	-0.31	-3.32	-3.47	-0.0	-281.0	-278.0	-284.0	-281.0
2020-12-04 13:48:00	-0.05	-3.32	-3.34	0.0036	-281.0	-280.0	-283.0	-280.0
2020-12-04 13:49:00	0.05	-3.32	-3.29	-0.0036	-280.0	-279.0	-284.0	-281.0
2020-12-04 13:50:00	-0.08	-3.33	-3.37	-0.0071	-281.0	-280.0	-285.0	-283.0
2020-12-04 13:51:00	0.03	-3.32	-3.31	0.0035	-283.0	-282.0	-286.0	-282.0
2020-12-04 13:52:00	0.41	-3.27	-3.07	0.0071	-282.0	-279.0	-284.0	-280.0
2020-12-04 13:53:00	0.3	-3.23	-3.08	-0.0107	-280.0	-279.0	-283.0	-283.0
2020-12-04 13:54:00	0.28	-3.2	-3.06	-0.0035	-282.0	-281.0	-284.0	-283.0
2020-12-04 13:55:00	0.31	-3.16	-3.0	-0.0035	-282.0	-281.0	-283.0	-283.0
2020-12-04 13:56:00	-0.27	-3.19	-3.33	-0.0177	-283.0	-282.0	-289.0	-288.0
2020-12-04 13:57:00	-0.94	-3.31	-3.78	-0.0104	-288.0	-286.0	-293.0	-291.0
2020-12-04 13:58:00	-1.64	-3.52	-4.33	-0.0138	-290.0	-289.0	-296.0	-294.0
2020-12-04 13:59:00	-1.92	-3.76	-4.72	-0.0	-294.0	-294.0	-299.0	-294.0
2020-12-04 14:00:00	-1.29	-3.92	-4.56	0.017	-294.0	-286.0	-295.0	-289.0
2020-12-04 14:01:00	0.0	-3.92	-3.91	0.0139	-287.0	-283.0	-290.0	-283.0
2020-12-04 14:02:00	1.15	-3.77	-3.2	0.0071	-283.0	-279.0	-284.0	-281.0
2020-12-04 14:03:00	2.51	-3.46	-2.21	0.0178	-281.0	-276.0	-282.0	-276.0
2020-12-04 14:04:00	3.04	-3.08	-1.56	-0.0072	-276.0	-275.0	-280.0	-278.0
2020-12-04 14:05:00	3.14	-2.69	-1.12	-0.0	-279.0	-277.0	-281.0	-279.0
2020-12-04 14:06:00	3.21	-2.29	-0.68	0.0071	-280.0	-277.0	-282.0	-278.0
2020-12-04 14:07:00	2.62	-1.96	-0.65	-0.0108	-279.0	-278.0	-282.0	-282.0
2020-12-04 14:08:00	2.15	-1.69	-0.61	-0.0036	-281.0	-280.0	-284.0	-282.0
2020-12-04 14:09:00	0.88	-1.58	-1.14	-0.0248	-282.0	-282.0	-291.0	-289.0
2020-12-04 14:10:00	0.45	-1.52	-1.3	0.0069	-288.0	-285.0	-290.0	-286.0
2020-12-04 14:11:00	0.31	-1.48	-1.33	-0.0	-285.0	-283.0	-288.0	-285.0
2020-12-04 14:12:00	0.49	-1.42	-1.18	0.0035	-284.0	-281.0	-285.0	-283.0
2020-12-04 14:13:00	0.86	-1.32	-0.89	0.0071	-283.0	-280.0	-283.0	-281.0
2020-12-04 14:14:00	1.07	-1.18	-0.65	-0.0	-281.0	-279.0	-284.0	-281.0
2020-12-04 14:15:00	0.78	-1.08	-0.69	-0.0107	-281.0	-280.0	-285.0	-284.0
2020-12-04 14:16:00	0.45	-1.03	-0.8	-0.0071	-283.0	-280.0	-285.0	-285.0
2020-12-04 14:17:00	0.12	-1.01	-0.95	-0.0035	-285.0	-283.0	-287.0	-286.0
2020-12-04 14:18:00	-0.08	-1.02	-1.07	-0.0	-286.0	-285.0	-288.0	-286.0
2020-12-04 14:19:00	0.07	-1.01	-0.98	0.007	-286.0	-284.0	-288.0	-284.0
2020-12-04 14:20:00	0.31	-0.98	-0.82	0.0035	-284.0	-282.0	-285.0	-283.0
2020-12-04 14:21:00	0.59	-0.9	-0.61	0.0035	-283.0	-280.0	-284.0	-282.0
2020-12-04 14:22:00	1.0	-0.78	-0.28	0.0106	-283.0	-280.0	-284.0	-280.0
2020-12-04 14:23:00	1.22	-0.62	-0.01	-0.0	-280.0	-279.0	-282.0	-280.0
2020-12-04 14:24:00	1.06	-0.49	0.04	-0.0071	-280.0	-279.0	-284.0	-282.0
2020-12-04 14:25:00	1.16	-0.35	0.23	0.0071	-282.0	-277.0	-282.0	-280.0
2020-12-04 14:26:00	0.91	-0.23	0.22	-0.0071	-280.0	-278.0	-282.0	-282.0
2020-12-04 14:27:00	0.72	-0.14	0.21	-0.0	-282.0	-279.0	-282.0	-282.0
2020-12-04 14:28:00	0.56	-0.07	0.2	-0.0	-282.0	-280.0	-284.0	-282.0
2020-12-04 14:29:00	0.69	0.01	0.35	0.0106	-283.0	-279.0	-283.0	-280.0
2020-12-04 14:30:00	0.86	0.12	0.55	0.0036	-280.0	-279.0	-282.0	-279.0
2020-12-04 14:31:00	0.41	0.17	0.37	-0.0107	-280.0	-279.0	-283.0	-283.0
2020-12-04 14:32:00	0.1	0.18	0.23	-0.0	-283.0	-280.0	-283.0	-283.0
2020-12-04 14:33:00	0.03	0.19	0.2	-0.0	-282.0	-281.0	-285.0	-282.0
2020-12-04 14:34:00	-0.28	0.15	0.01	-0.0107	-281.0	-281.0	-285.0	-284.0
2020-12-04 14:35:00	-0.33	0.11	-0.06	0.0035	-284.0	-282.0	-286.0	-283.0
2020-12-04 14:36:00	-0.22	0.08	-0.03	0.007	-284.0	-281.0	-285.0	-282.0
2020-12-04 14:37:00	-0.52	0.02	-0.25	-0.0106	-282.0	-282.0	-288.0	-285.0
2020-12-04 14:38:00	-0.56	-0.05	-0.33	0.0105	-287.0	-283.0	-287.0	-284.0
2020-12-04 14:39:00	-0.42	-0.11	-0.32	0.0035	-284.0	-283.0	-286.0	-283.0
2020-12-04 14:40:00	-0.44	-0.16	-0.38	-0.0035	-283.0	-282.0	-285.0	-284.0
2020-12-04 14:41:00	-0.05	-0.17	-0.19	0.0106	-284.0	-280.0	-285.0	-281.0
2020-12-04 14:42:00	-0.17	-0.19	-0.28	-0.0107	-281.0	-279.0	-284.0	-284.0
2020-12-04 14:43:00	-0.11	-0.2	-0.26	0.0035	-284.0	-282.0	-285.0	-283.0
2020-12-04 14:44:00	-0.19	-0.23	-0.32	-0.0035	-283.0	-281.0	-284.0	-284.0
2020-12-04 14:45:00	0.15	-0.21	-0.13	0.0106	-284.0	-281.0	-284.0	-281.0
2020-12-04 14:46:00	0.37	-0.16	0.02	-0.0	-281.0	-279.0	-282.0	-281.0
2020-12-04 14:47:00	0.61	-0.09	0.22	-0.0036	-279.0	-278.0	-282.0	-280.0
2020-12-04 14:48:00	0.86	0.02	0.45	0.0036	-280.0	-274.0	-280.0	-279.0
2020-12-04 14:49:00	1.23	0.18	0.79	0.0072	-279.0	-277.0	-280.0	-277.0
2020-12-04 14:50:00	1.14	0.32	0.88	-0.0072	-277.0	-277.0	-280.0	-279.0
2020-12-04 14:51:00	0.37	0.36	0.55	-0.0143	-280.0	-279.0	-285.0	-284.0
2020-12-04 14:52:00	0.38	0.41	0.6	0.0175	-285.0	-280.0	-285.0	-280.0
2020-12-04 14:53:00	0.23	0.44	0.55	-0.0	-281.0	-280.0	-283.0	-281.0
2020-12-04 14:54:00	-0.14	0.42	0.35	-0.0071	-281.0	-280.0	-286.0	-283.0
2020-12-04 14:55:00	-0.63	0.34	0.03	-0.0071	-283.0	-282.0	-287.0	-285.0
2020-12-04 14:56:00	-0.78	0.25	-0.14	0.0035	-285.0	-284.0	-288.0	-284.0
2020-12-04 14:57:00	-1.48	0.06	-0.68	-0.0176	-284.0	-284.0	-291.0	-289.0
2020-12-04 14:58:00	-1.84	-0.17	-1.09	-0.0	-289.0	-287.0	-291.0	-289.0
2020-12-04 14:59:00	-1.2	-0.32	-0.92	0.0174	-288.0	-283.0	-288.0	-283.0
2020-12-04 15:00:00	-1.24	-0.47	-1.09	-0.0106	-284.0	-283.0	-291.0	-287.0
2020-12-04 15:01:00	-1.45	-0.65	-1.38	-0.0	-289.0	-289.0	-289.0	-289.0
2020-12-04 15:01:00	-0.66	-0.92	-1.25	-0.0	-283.0	-283.0	-283.0	-283.0
2020-12-04 15:01:00	0.04	-0.91	-0.89	0.0174	-287.0	-281.0	-290.0	-282.0
2020-12-04 15:01:00	0.5	-0.85	-0.6	-0.0	-282.0	-277.0	-283.0	-282.0
2020-12-04 15:01:00	0.13	-0.84	-0.77	-0.0141	-283.0	-281.0	-288.0	-287.0
2020-12-04 15:01:00	-0.47	-0.89	-1.13	-0.0105	-287.0	-285.0	-291.0	-290.0
2020-12-04 15:01:00	-0.93	-1.01	-1.48	-0.0	-291.0	-289.0	-293.0	-291.0
2020-12-04 15:01:00	-1.8	-1.24	-2.13	-0.0172	-291.0	-290.0	-298.0	-296.0
2020-12-04 15:01:00	-1.96	-1.48	-2.46	0.0068	-296.0	-292.0	-297.0	-294.0
2020-12-04 15:01:00	-1.68	-1.69	-2.53	0.0102	-295.0	-291.0	-295.0	-292.0
2020-12-04 15:01:00	-1.52	-1.88	-2.64	-0.0034	-292.0	-291.0	-295.0	-293.0
2020-12-04 15:01:00	-1.43	-2.06	-2.77	-0.0034	-293.0	-293.0	-296.0	-294.0
2020-12-04 15:01:00	-0.88	-2.17	-2.61	0.0102	-294.0	-289.0	-295.0	-291.0
2020-12-04 15:01:00	-0.83	-2.27	-2.69	-0.0103	-291.0	-291.0	-295.0	-294.0
2020-12-04 15:01:00	-0.84	-2.38	-2.8	-0.0034	-294.0	-293.0	-296.0	-295.0
2020-12-04 15:01:00	-0.63	-2.46	-2.77	0.0068	-296.0	-293.0	-296.0	-294.0
2020-12-04 15:01:00	-0.17	-2.48	-2.56	0.0068	-294.0	-292.0	-295.0	-292.0
2020-12-04 15:01:00	0.56	-2.41	-2.13	0.0103	-292.0	-289.0	-293.0	-289.0
2020-12-04 15:01:00	0.52	-2.34	-2.08	-0.0138	-289.0	-288.0	-293.0	-293.0
2020-12-04 15:01:00	0.64	-2.26	-1.95	0.0034	-293.0	-291.0	-295.0	-292.0
2020-12-04 15:01:00	0.46	-2.21	-1.97	-0.0103	-291.0	-291.0	-297.0	-294.0
2020-12-04 15:01:00	0.5	-2.14	-1.89	0.0101	-296.0	-291.0	-296.0	-293.0
2020-12-04 15:01:00	0.79	-2.04	-1.65	0.0034	-292.0	-290.0	-296.0	-291.0
2020-12-04 15:01:00	0.97	-1.92	-1.44	0.0034	-292.0	-289.0	-296.0	-291.0
2020-12-04 15:01:00	1.06	-1.79	-1.26	-0.0034	-290.0	-290.0	-294.0	-291.0
2020-12-04 15:01:00	0.84	-1.69	-1.26	-0.0069	-291.0	-290.0	-294.0	-293.0
2020-12-04 15:01:00	0.69	-1.6	-1.25	-0.0	-293.0	-290.0	-294.0	-293.0
2020-12-04 15:01:00	0.34	-1.56	-1.39	-0.0068	-293.0	-290.0	-297.0	-295.0
2020-12-04 15:01:00	-0.13	-1.57	-1.64	-0.0068	-295.0	-294.0	-297.0	-297.0
2020-12-04 15:01:00	0.25	-1.54	-1.42	0.0135	-296.0	-292.0	-297.0	-292.0
2020-12-04 15:01:00	0.76	-1.45	-1.07	0.0102	-293.0	-289.0	-293.0	-290.0
2020-12-04 15:01:00	1.32	-1.28	-0.62	0.0035	-289.0	-287.0	-291.0	-288.0
2020-12-04 15:01:00	1.11	-1.14	-0.59	-0.0139	-288.0	-287.0	-294.0	-292.0
2020-12-04 15:01:00	0.95	-1.03	-0.55	-0.0	-292.0	-291.0	-293.0	-292.0
2020-12-04 15:01:00	0.81	-0.92	-0.52	-0.0034	-291.0	-289.0	-294.0	-292.0
2020-12-04 15:01:00	0.83	-0.82	-0.4	-0.0	-291.0	-288.0	-294.0	-291.0
2020-12-04 15:01:00	0.94	-0.7	-0.23	0.0068	-292.0	-289.0	-293.0	-290.0
2020-12-04 15:01:00	1.36	-0.53	0.15	0.0137	-291.0	-287.0	-291.0	-287.0
2020-12-04 15:01:00	1.3	-0.37	0.28	-0.007	-287.0	-287.0	-292.0	-289.0
2020-12-04 15:01:00	1.33	-0.2	0.46	0.0069	-290.0	-287.0	-293.0	-288.0
2020-12-04 15:01:00	1.54	-0.01	0.76	0.0104	-289.0	-286.0	-290.0	-286.0
2020-12-04 15:01:00	1.46	0.17	0.9	-0.0	-287.0	-285.0	-289.0	-287.0
2020-12-04 15:01:00	1.21	0.32	0.92	-0.007	-286.0	-284.0	-288.0	-288.0
2020-12-04 15:01:00	1.36	0.49	1.17	0.007	-287.0	-284.0	-288.0	-285.0
2020-12-04 15:01:00	0.99	0.62	1.11	-0.0105	-285.0	-283.0	-288.0	-288.0
2020-12-04 15:01:00	0.7	0.7	1.05	0.0035	-289.0	-285.0	-289.0	-288.0
2020-12-04 15:01:00	0.98	0.83	1.31	0.0139	-288.0	-284.0	-288.0	-284.0
2020-12-04 15:01:00	1.08	0.96	1.5	-0.0	-284.0	-283.0	-286.0	-284.0
2020-12-04 15:01:00	0.95	1.08	1.55	-0.0035	-284.0	-283.0	-287.0	-285.0
2020-12-04 15:01:00	0.54	1.15	1.42	-0.0035	-286.0	-284.0	-288.0	-287.0
2020-12-04 15:01:00	0.11	1.16	1.21	-0.0	-288.0	-284.0	-289.0	-288.0
2020-12-04 15:01:00	0.06	1.17	1.2	0.0035	-287.0	-284.0	-288.0	-286.0
2020-12-04 15:01:00	0.14	1.19	1.26	-0.0	-285.0	-281.0	-286.0	-285.0
2020-12-04 15:01:00	0.67	1.27	1.6	0.0106	-284.0	-280.0	-285.0	-281.0
2020-12-04 15:01:00	0.94	1.39	1.86	0.0035	-282.0	-280.0	-284.0	-281.0
2020-12-04 15:01:00	1.04	1.52	2.04	-0.0	-281.0	-280.0	-283.0	-281.0
2020-12-04 15:01:00	0.89	1.63	2.07	-0.0036	-281.0	-279.0	-283.0	-282.0
2020-12-04 15:01:00	0.72	1.72	2.08	0.0035	-283.0	-280.0	-285.0	-282.0
2020-12-04 15:01:00	0.29	1.75	1.9	-0.0107	-281.0	-280.0	-284.0	-284.0
2020-12-04 15:01:00	0.1	1.77	1.82	-0.0	-283.0	-280.0	-286.0	-283.0
2020-12-04 15:01:00	0.07	1.78	1.81	-0.0	-282.0	-281.0	-285.0	-282.0
2020-12-04 15:01:00	0.02	1.78	1.79	0.0035	-283.0	-281.0	-285.0	-282.0
2020-12-04 15:01:00	-0.43	1.72	1.51	-0.0106	-282.0	-282.0	-287.0	-285.0
2020-12-04 15:01:00	-0.34	1.68	1.51	0.0105	-285.0	-282.0	-286.0	-282.0
2020-12-04 15:01:00	-0.42	1.63	1.42	-0.0035	-282.0	-281.0	-285.0	-283.0
2020-12-04 15:01:00	-0.36	1.58	1.41	0.0035	-283.0	-281.0	-285.0	-282.0
2020-12-04 15:01:00	-0.07	1.58	1.54	0.0071	-282.0	-280.0	-285.0	-280.0
2020-12-04 15:01:00	-0.04	1.57	1.55	-0.0	-281.0	-280.0	-283.0	-281.0
2020-12-04 15:01:00	-0.05	1.56	1.54	-0.0	-281.0	-280.0	-283.0	-281.0
2020-12-04 15:01:00	-0.46	1.51	1.27	-0.0107	-281.0	-279.0	-284.0	-284.0
2020-12-04 15:01:00	-0.47	1.45	1.21	0.007	-284.0	-280.0	-287.0	-282.0
2020-12-04 15:01:00	-0.61	1.37	1.07	-0.0035	-282.0	-281.0	-284.0	-283.0
2020-12-04 15:01:00	-0.43	1.32	1.1	0.0071	-283.0	-279.0	-283.0	-281.0
2020-12-04 15:01:00	0.19	1.34	1.44	0.0142	-281.0	-276.0	-282.0	-277.0
2020-12-04 15:01:00	0.42	1.39	1.6	-0.0	-278.0	-275.0	-278.0	-278.0
2020-12-04 15:01:00	0.13	1.41	1.48	-0.0144	-277.0	-277.0	-281.0	-281.0
2020-12-04 15:01:00	0.3	1.45	1.6	0.0071	-280.0	-277.0	-281.0	-278.0
2020-12-04 15:01:00	0.75	1.54	1.92	0.0143	-279.0	-273.0	-280.0	-275.0
2020-12-04 15:01:00	0.96	1.66	2.14	-0.0	-275.0	-272.0	-277.0	-275.0
2020-12-04 15:01:00	1.14	1.8	2.38	0.0036	-275.0	-272.0	-276.0	-274.0
2020-12-04 15:01:00	1.16	1.95	2.53	-0.0	-274.0	-272.0	-276.0	-274.0
2020-12-04 15:01:00	1.33	2.12	2.78	0.0073	-274.0	-270.0	-276.0	-272.0
2020-12-04 15:01:00	1.46	2.3	3.03	-0.0	-271.0	-270.0	-273.0	-271.0
2020-12-04 15:01:00	1.04	2.43	2.95	-0.0074	-272.0	-271.0	-274.0	-274.0
2020-12-04 15:01:00	0.93	2.55	3.01	0.0073	-274.0	-271.0	-274.0	-272.0
2020-12-04 15:01:00	0.77	2.64	3.02	0.0037	-273.0	-271.0	-274.0	-272.0
2020-12-04 15:01:00	0.58	2.71	3.0	-0.0	-272.0	-270.0	-274.0	-272.0
2020-12-04 15:01:00	0.25	2.74	2.87	-0.0037	-272.0	-269.0	-273.0	-273.0
2020-12-04 15:01:00	0.11	2.76	2.81	0.0037	-273.0	-270.0	-275.0	-272.0
2020-12-04 15:01:00	0.6	2.83	3.14	0.022	-273.0	-267.0	-274.0	-267.0
2020-12-04 15:01:00	1.09	2.97	3.51	0.0075	-267.0	-263.0	-269.0	-265.0
2020-12-04 15:01:00	0.77	3.07	3.45	-0.0113	-266.0	-265.0	-272.0	-269.0
2020-12-04 15:01:00	0.72	3.16	3.52	0.0074	-269.0	-266.0	-270.0	-267.0
2020-12-04 15:01:00	0.86	3.26	3.69	0.0075	-267.0	-265.0	-269.0	-265.0
2020-12-04 15:01:00	0.84	3.37	3.79	-0.0	-265.0	-262.0	-266.0	-265.0
2020-12-04 15:01:00	0.46	3.43	3.66	-0.0075	-265.0	-263.0	-267.0	-267.0
2020-12-04 15:01:00	0.02	3.43	3.44	-0.0037	-267.0	-265.0	-268.0	-268.0
2020-12-04 15:01:00	-0.33	3.39	3.22	-0.0	-268.0	-266.0	-269.0	-268.0
2020-12-04 15:01:00	-0.59	3.31	3.02	0.0037	-269.0	-264.0	-269.0	-268.0
2020-12-04 15:01:00	-0.91	3.2	2.75	-0.0037	-268.0	-266.0	-269.0	-269.0
2020-12-04 15:01:00	-1.25	3.04	2.42	-0.0037	-269.0	-268.0	-271.0	-270.0
2020-12-04 15:01:00	-1.45	2.86	2.14	-0.0	-270.0	-268.0	-271.0	-270.0
2020-12-04 15:01:00	-1.3	2.7	2.05	0.0074	-270.0	-268.0	-271.0	-268.0
2020-12-04 15:01:00	-1.18	2.55	1.96	-0.0	-268.0	-268.0	-270.0	-268.0
2020-12-04 15:01:00	-1.1	2.41	1.87	-0.0	-268.0	-267.0	-270.0	-268.0
2020-12-04 15:01:00	-1.16	2.27	1.69	-0.0075	-267.0	-266.0	-270.0	-269.0
2020-12-04 15:01:00	-1.3	2.11	1.46	-0.0037	-269.0	-268.0	-271.0	-270.0
2020-12-04 15:01:00	-1.11	1.97	1.41	0.0074	-270.0	-268.0	-272.0	-268.0
2020-12-04 15:01:00	-1.22	1.82	1.21	-0.0037	-269.0	-268.0	-271.0	-270.0
2020-12-04 15:01:00	-1.13	1.67	1.11	0.0037	-270.0	-268.0	-271.0	-269.0
2020-12-04 15:01:00	-0.66	1.59	1.26	0.0112	-269.0	-266.0	-271.0	-266.0
2020-12-04 15:01:00	-0.75	1.5	1.12	-0.0151	-265.0	-265.0	-270.0	-269.0
2020-12-04 15:01:00	-1.04	1.37	0.84	-0.0074	-269.0	-267.0	-272.0	-271.0
2020-12-04 15:01:00	-1.07	1.23	0.7	0.0074	-272.0	-269.0	-273.0	-270.0
2020-12-04 15:01:00	-1.06	1.1	0.57	-0.0	-270.0	-270.0	-272.0	-270.0
2020-12-04 15:01:00	-1.01	0.97	0.47	-0.0037	-269.0	-269.0	-272.0	-270.0
2020-12-04 15:01:00	-1.08	0.84	0.3	-0.0037	-270.0	-270.0	-273.0	-271.0
2020-12-04 15:01:00	-0.69	0.75	0.41	0.0147	-272.0	-267.0	-273.0	-268.0
2020-12-04 15:01:00	-0.05	0.75	0.73	0.0112	-268.0	-263.0	-268.0	-265.0
2020-12-04 15:01:00	0.48	0.81	1.05	-0.0	-264.0	-263.0	-267.0	-264.0
2020-12-04 15:01:00	0.64	0.89	1.2	0.0038	-266.0	-262.0	-267.0	-265.0
2020-12-04 15:01:00	-0.72	0.8	0.44	-0.0415	-265.0	-265.0	-276.0	-276.0
2020-12-04 15:01:00	-1.42	0.62	-0.09	-0.0	-275.0	-275.0	-275.0	-275.0
2020-12-07 09:01:00	-3.32	0.2	-1.46	0.0069	-289.0	-283.0	-289.0	-287.0
2020-12-07 09:02:00	-5.75	-0.51	-3.39	-0.0383	-287.0	-287.0	-298.0	-298.0
2020-12-07 09:03:00	-7.47	-1.45	-5.18	-0.0203	-296.0	-296.0	-309.0	-302.0
2020-12-07 09:04:00	-8.13	-2.46	-6.53	-0.0033	-301.0	-300.0	-304.0	-302.0
2020-12-07 09:05:00	-7.31	-3.38	-7.03	0.0166	-301.0	-292.0	-302.0	-296.0
2020-12-07 09:06:00	-6.22	-4.16	-7.27	-0.0	-295.0	-294.0	-299.0	-295.0
2020-12-07 09:07:00	-4.12	-4.67	-6.73	0.0271	-295.0	-287.0	-297.0	-287.0
2020-12-07 09:08:00	-2.11	-4.93	-5.99	0.0139	-288.0	-281.0	-289.0	-284.0
2020-12-07 09:09:00	-1.3	-5.1	-5.74	-0.0176	-284.0	-284.0	-291.0	-289.0
2020-12-07 09:10:00	-0.62	-5.17	-5.49	0.0034	-290.0	-285.0	-290.0	-289.0
2020-12-07 09:11:00	0.44	-5.12	-4.9	0.007	-287.0	-283.0	-288.0	-285.0
2020-12-07 09:12:00	1.17	-4.97	-4.39	-0.0	-285.0	-280.0	-286.0	-285.0
2020-12-07 09:13:00	2.05	-4.72	-3.69	0.0035	-283.0	-279.0	-285.0	-282.0
2020-12-07 09:14:00	2.83	-4.36	-2.95	0.0071	-282.0	-277.0	-284.0	-280.0
2020-12-07 09:15:00	4.01	-3.86	-1.86	0.0179	-279.0	-272.0	-281.0	-274.0
2020-12-07 09:16:00	4.49	-3.3	-1.06	-0.0073	-273.0	-268.0	-276.0	-275.0
2020-12-07 09:17:00	5.0	-2.68	-0.18	0.0109	-275.0	-269.0	-277.0	-272.0
2020-12-07 09:18:00	3.31	-2.26	-0.61	-0.0515	-272.0	-271.0	-288.0	-286.0
2020-12-07 09:19:00	1.49	-2.08	-1.33	-0.0139	-287.0	-286.0	-295.0	-291.0
2020-12-07 09:20:00	1.32	-1.91	-1.25	0.0275	-291.0	-283.0	-292.0	-283.0
2020-12-07 09:21:00	1.7	-1.7	-0.85	0.0071	-281.0	-277.0	-284.0	-279.0
2020-12-07 09:22:00	1.49	-1.51	-0.77	-0.0108	-279.0	-278.0	-285.0	-282.0
2020-12-07 09:23:00	0.93	-1.4	-0.93	-0.0071	-283.0	-282.0	-287.0	-285.0
2020-12-07 09:24:00	0.68	-1.31	-0.97	-0.0	-284.0	-283.0	-286.0	-284.0
2020-12-07 09:25:00	1.41	-1.14	-0.43	0.0246	-284.0	-275.0	-284.0	-277.0
2020-12-07 09:26:00	3.08	-0.75	0.79	0.0255	-274.0	-266.0	-276.0	-267.0
2020-12-07 09:27:00	4.63	-0.17	2.14	0.0187	-267.0	-262.0	-267.0	-262.0
2020-12-07 09:28:00	4.84	0.43	2.86	-0.0114	-263.0	-262.0	-268.0	-266.0
2020-12-07 09:29:00	5.23	1.09	3.7	0.0113	-265.0	-257.0	-265.0	-262.0
2020-12-07 09:30:00	5.81	1.81	4.72	0.0265	-264.0	-257.0	-267.0	-257.0
2020-12-07 09:31:00	5.97	2.56	5.54	-0.0	-256.0	-252.0	-259.0	-256.0
2020-12-07 09:32:00	5.2	3.21	5.81	-0.0156	-256.0	-254.0	-260.0	-260.0
2020-12-07 09:33:00	5.15	3.85	6.43	0.0117	-257.0	-254.0	-261.0	-254.0
2020-12-07 09:34:00	5.16	4.5	7.08	0.0157	-255.0	-250.0	-256.0	-251.0
2020-12-07 09:35:00	4.82	5.1	7.51	-0.0	-251.0	-249.0	-255.0	-251.0
2020-12-07 09:36:00	3.87	5.58	7.52	-0.016	-250.0	-250.0	-255.0	-254.0
2020-12-07 09:37:00	2.85	5.94	7.36	-0.0039	-254.0	-252.0	-258.0	-255.0
2020-12-07 09:38:00	1.05	6.07	6.6	-0.0234	-256.0	-255.0	-262.0	-262.0
2020-12-07 09:39:00	-0.36	6.03	5.84	-0.0077	-261.0	-261.0	-266.0	-263.0
2020-12-07 09:40:00	-1.34	5.86	5.19	-0.0	-263.0	-260.0	-265.0	-263.0
2020-12-07 09:41:00	-1.87	5.63	4.69	0.0038	-263.0	-259.0	-263.0	-262.0
2020-12-07 09:42:00	-2.96	5.25	3.77	-0.0268	-261.0	-259.0	-272.0	-268.0
2020-12-07 09:43:00	-4.36	4.71	2.53	-0.0224	-268.0	-268.0	-274.0	-274.0
2020-12-07 09:44:00	-5.6	4.01	1.21	-0.0146	-274.0	-274.0	-284.0	-278.0
2020-12-07 09:45:00	-5.14	3.37	0.8	0.0288	-278.0	-269.0	-280.0	-270.0
2020-12-07 09:46:00	-4.26	2.84	0.71	0.0184	-272.0	-266.0	-272.0	-267.0
2020-12-07 09:47:00	-3.53	2.39	0.63	-0.0	-267.0	-265.0	-269.0	-267.0
2020-12-07 09:48:00	-3.07	2.01	0.48	-0.0	-268.0	-267.0	-270.0	-268.0
2020-12-07 09:49:00	-2.01	1.76	0.75	0.0259	-270.0	-263.0	-270.0	-263.0
2020-12-07 09:50:00	-0.89	1.65	1.2	0.0114	-263.0	-258.0	-265.0	-260.0
2020-12-07 09:51:00	-0.69	1.56	1.22	-0.0154	-260.0	-257.0	-265.0	-264.0
2020-12-07 09:52:00	-1.06	1.43	0.9	-0.0152	-264.0	-263.0	-268.0	-268.0
2020-12-07 09:53:00	-1.26	1.27	0.64	0.0037	-269.0	-266.0	-271.0	-268.0
2020-12-07 09:54:00	-1.35	1.1	0.43	-0.0	-268.0	-265.0	-269.0	-268.0
2020-12-07 09:55:00	-1.48	0.92	0.18	-0.0075	-267.0	-265.0	-270.0	-269.0
2020-12-07 09:56:00	-1.63	0.71	-0.1	-0.0037	-269.0	-267.0	-272.0	-270.0
2020-12-07 09:57:00	-1.52	0.52	-0.24	0.0037	-270.0	-267.0	-271.0	-269.0
2020-12-07 09:58:00	-1.38	0.35	-0.34	-0.0	-269.0	-266.0	-271.0	-269.0
2020-12-07 09:59:00	-1.23	0.2	-0.42	-0.0	-269.0	-266.0	-271.0	-269.0
2020-12-07 10:00:00	-0.57	0.13	-0.16	0.0185	-270.0	-265.0	-270.0	-265.0
2020-12-07 10:01:00	-1.01	0.0	-0.51	-0.0264	-265.0	-264.0	-273.0	-272.0
2020-12-07 10:02:00	-1.24	-0.15	-0.78	-0.0	-272.0	-272.0	-275.0	-272.0
2020-12-07 10:03:00	-1.32	-0.32	-0.98	0.0037	-273.0	-270.0	-274.0	-272.0
2020-12-07 10:04:00	-1.16	-0.46	-1.04	-0.0037	-270.0	-268.0	-273.0	-271.0
2020-12-07 10:05:00	-1.25	-0.62	-1.25	-0.0074	-271.0	-270.0	-275.0	-273.0
2020-12-07 10:06:00	-1.36	-0.79	-1.47	-0.0	-274.0	-272.0	-276.0	-274.0
2020-12-07 10:07:00	-1.08	-0.93	-1.47	0.0073	-274.0	-272.0	-276.0	-272.0
2020-12-07 10:08:00	-0.45	-0.98	-1.21	0.011	-272.0	-267.0	-274.0	-269.0
2020-12-07 10:09:00	-0.66	-1.06	-1.39	-0.0148	-270.0	-268.0	-274.0	-274.0
2020-12-07 10:10:00	-0.22	-1.09	-1.2	0.0146	-274.0	-269.0	-274.0	-270.0
2020-12-07 10:11:00	-0.42	-1.14	-1.36	-0.0111	-271.0	-270.0	-274.0	-274.0
2020-12-07 10:12:00	-0.25	-1.18	-1.3	0.0073	-274.0	-272.0	-276.0	-272.0
2020-12-07 10:13:00	-0.24	-1.21	-1.33	-0.0037	-272.0	-270.0	-273.0	-273.0
2020-12-07 10:14:00	0.19	-1.18	-1.09	0.0074	-272.0	-269.0	-273.0	-270.0
2020-12-07 10:15:00	0.72	-1.09	-0.73	0.0074	-270.0	-268.0	-272.0	-268.0
2020-12-07 10:16:00	0.91	-0.98	-0.52	-0.0	-269.0	-269.0	-269.0	-269.0
2020-12-07 10:31:00	0.87	-0.87	-0.44	-0.0	-270.0	-270.0	-273.0	-270.0
2020-12-07 10:32:00	0.56	-0.8	-0.52	-0.0	-272.0	-270.0	-274.0	-272.0
2020-12-07 10:33:00	0.22	-0.77	-0.66	-0.0037	-272.0	-272.0	-276.0	-273.0
2020-12-07 10:34:00	0.14	-0.75	-0.68	0.0109	-275.0	-270.0	-275.0	-272.0
2020-12-07 10:35:00	0.35	-0.71	-0.53	0.0074	-272.0	-268.0	-272.0	-270.0
2020-12-07 10:36:00	0.35	-0.67	-0.49	-0.0037	-270.0	-267.0	-272.0	-271.0
2020-12-07 10:37:00	0.35	-0.62	-0.45	-0.0	-271.0	-269.0	-272.0	-271.0
2020-12-07 10:38:00	0.21	-0.6	-0.49	-0.0037	-271.0	-269.0	-273.0	-272.0
2020-12-07 10:39:00	0.5	-0.53	-0.28	0.0147	-273.0	-268.0	-273.0	-269.0
2020-12-07 10:40:00	0.42	-0.48	-0.27	-0.0037	-270.0	-268.0	-272.0	-271.0
2020-12-07 10:41:00	0.48	-0.42	-0.18	0.0074	-272.0	-269.0	-272.0	-270.0
2020-12-07 10:42:00	0.63	-0.34	-0.03	0.0037	-270.0	-267.0	-270.0	-269.0
2020-12-07 10:43:00	0.95	-0.23	0.25	0.0074	-269.0	-266.0	-270.0	-267.0
2020-12-07 10:44:00	1.1	-0.09	0.46	-0.0	-267.0	-264.0	-268.0	-267.0
2020-12-07 10:45:00	1.27	0.07	0.71	0.0075	-268.0	-265.0	-269.0	-266.0
2020-12-07 10:46:00	1.05	0.2	0.73	-0.0037	-267.0	-262.0	-269.0	-268.0
2020-12-07 10:47:00	0.35	0.25	0.42	-0.0149	-268.0	-266.0	-273.0	-272.0
2020-12-07 10:48:00	-1.14	0.11	-0.46	-0.0332	-271.0	-267.0	-282.0	-280.0
2020-12-07 10:49:00	-1.76	-0.11	-0.99	0.0036	-279.0	-277.0	-283.0	-278.0
2020-12-07 10:50:00	-2.43	-0.42	-1.63	-0.0072	-279.0	-278.0	-283.0	-281.0
2020-12-07 10:51:00	-2.08	-0.68	-1.72	0.0178	-281.0	-275.0	-282.0	-276.0
2020-12-07 10:52:00	-2.0	-0.93	-1.93	-0.0036	-277.0	-276.0	-280.0	-278.0
2020-12-07 10:53:00	-0.93	-1.04	-1.51	0.0217	-277.0	-270.0	-277.0	-271.0
2020-12-07 10:54:00	-0.06	-1.05	-1.08	-0.0	-270.0	-268.0	-273.0	-270.0
2020-12-07 10:55:00	0.5	-0.99	-0.74	-0.0	-270.0	-268.0	-271.0	-270.0
2020-12-07 10:56:00	0.97	-0.87	-0.38	0.0037	-270.0	-268.0	-271.0	-269.0
2020-12-07 10:57:00	1.62	-0.67	0.14	0.0112	-269.0	-264.0	-272.0	-266.0
2020-12-07 10:58:00	1.69	-0.45	0.39	-0.0	-268.0	-265.0	-269.0	-268.0
2020-12-07 10:59:00	1.79	-0.23	0.66	0.0074	-269.0	-264.0	-269.0	-267.0
2020-12-07 11:00:00	1.89	0.01	0.95	0.0037	-267.0	-264.0	-270.0	-266.0
2020-12-07 11:01:00	1.72	0.22	1.08	-0.0038	-266.0	-263.0	-268.0	-267.0
2020-12-07 11:02:00	1.27	0.38	1.01	-0.0113	-266.0	-264.0	-269.0	-269.0
2020-12-07 11:03:00	1.17	0.52	1.11	0.0074	-269.0	-267.0	-271.0	-267.0
2020-12-07 11:04:00	1.54	0.72	1.49	0.015	-267.0	-262.0	-269.0	-263.0
2020-12-07 11:05:00	1.94	0.96	1.93	0.0038	-262.0	-259.0	-265.0	-261.0
2020-12-07 11:06:00	1.81	1.19	2.09	-0.0077	-261.0	-260.0	-265.0	-263.0
2020-12-07 11:07:00	1.74	1.4	2.28	-0.0	-262.0	-259.0	-264.0	-262.0
2020-12-07 11:08:00	1.84	1.63	2.55	0.0038	-261.0	-260.0	-263.0	-260.0
2020-12-07 11:09:00	1.39	1.81	2.5	-0.0115	-260.0	-260.0	-264.0	-263.0
2020-12-07 11:10:00	1.51	2.0	2.75	0.0152	-263.0	-259.0	-263.0	-259.0
2020-12-07 11:11:00	1.22	2.15	2.76	-0.0038	-260.0	-259.0	-263.0	-261.0
2020-12-07 11:12:00	1.32	2.31	2.97	0.0115	-261.0	-257.0	-262.0	-258.0
2020-12-07 11:13:00	1.52	2.5	3.26	0.0116	-259.0	-255.0	-259.0	-256.0
2020-12-07 11:14:00	1.01	2.63	3.14	-0.0196	-255.0	-255.0	-263.0	-260.0
2020-12-07 11:15:00	0.08	2.64	2.68	-0.0154	-260.0	-258.0	-264.0	-264.0
2020-12-07 11:16:00	-0.43	2.59	2.38	-0.0	-263.0	-262.0	-266.0	-263.0
2020-12-07 11:17:00	-0.77	2.49	2.11	-0.0077	-261.0	-261.0	-265.0	-263.0
2020-12-07 11:18:00	-1.12	2.35	1.79	-0.0038	-263.0	-262.0	-265.0	-264.0
2020-12-07 11:19:00	-1.32	2.19	1.53	-0.0	-264.0	-260.0	-265.0	-264.0
2020-12-07 11:20:00	-1.54	1.99	1.22	-0.0076	-263.0	-261.0	-265.0	-265.0
2020-12-07 11:21:00	-1.39	1.82	1.13	0.0075	-265.0	-261.0	-266.0	-263.0
2020-12-07 11:22:00	-0.99	1.7	1.2	0.0114	-264.0	-261.0	-265.0	-261.0
2020-12-07 11:23:00	-1.23	1.54	0.93	-0.0153	-261.0	-260.0	-265.0	-265.0
2020-12-07 11:24:00	-1.09	1.41	0.86	0.0075	-265.0	-262.0	-266.0	-263.0
2020-12-07 11:25:00	-1.36	1.24	0.56	-0.0114	-263.0	-261.0	-266.0	-266.0
2020-12-07 11:26:00	-1.47	1.05	0.32	-0.0038	-265.0	-264.0	-268.0	-266.0
2020-12-07 11:27:00	-1.49	0.87	0.12	-0.0	-266.0	-265.0	-268.0	-266.0
2020-12-07 11:28:00	-1.18	0.72	0.13	0.0075	-266.0	-263.0	-268.0	-264.0
2020-12-07 11:29:00	-0.81	0.62	0.21	0.0038	-264.0	-262.0	-266.0	-263.0
2020-12-07 11:30:00	-0.93	0.5	0.04	-0.0114	-263.0	-262.0	-268.0	-266.0
2020-12-07 11:31:00	-0.97	0.38	-0.1	-0.0	-266.0	-266.0	-266.0	-266.0
2020-12-07 13:31:00	-0.82	0.28	-0.13	-0.0	-265.0	-262.0	-269.0	-265.0
2020-12-07 13:32:00	-1.07	0.14	-0.39	-0.0075	-266.0	-265.0	-270.0	-268.0
2020-12-07 13:33:00	-1.17	-0.0	-0.59	0.0037	-269.0	-268.0	-271.0	-268.0
2020-12-07 13:34:00	-1.31	-0.17	-0.82	-0.0037	-268.0	-266.0	-270.0	-269.0
2020-12-07 13:35:00	-1.32	-0.33	-0.99	-0.0	-269.0	-267.0	-270.0	-269.0
2020-12-07 13:36:00	-1.25	-0.49	-1.11	-0.0	-269.0	-265.0	-271.0	-269.0
2020-12-07 13:37:00	-0.88	-0.6	-1.03	0.0111	-270.0	-267.0	-272.0	-267.0
2020-12-07 13:38:00	-0.71	-0.68	-1.04	-0.0	-268.0	-265.0	-269.0	-268.0
2020-12-07 13:39:00	-0.56	-0.76	-1.04	-0.0	-268.0	-266.0	-270.0	-268.0
2020-12-07 13:40:00	-0.42	-0.81	-1.02	0.0037	-269.0	-266.0	-270.0	-268.0
2020-12-07 13:41:00	-0.43	-0.86	-1.07	-0.0037	-268.0	-267.0	-271.0	-269.0
2020-12-07 13:42:00	-0.39	-0.91	-1.11	-0.0	-269.0	-266.0	-274.0	-269.0
2020-12-07 13:43:00	-0.46	-0.97	-1.2	-0.0037	-269.0	-267.0	-272.0	-270.0
2020-12-07 13:44:00	-0.33	-1.01	-1.18	0.0037	-270.0	-268.0	-272.0	-269.0
2020-12-07 13:45:00	-0.35	-1.05	-1.23	-0.0	-270.0	-267.0	-271.0	-270.0
2020-12-07 13:46:00	-0.19	-1.08	-1.17	0.0037	-270.0	-267.0	-271.0	-269.0
2020-12-07 13:47:00	0.32	-1.04	-0.87	0.0112	-269.0	-266.0	-270.0	-266.0
2020-12-07 13:48:00	0.77	-0.94	-0.55	0.0075	-267.0	-263.0	-268.0	-265.0
2020-12-07 13:49:00	1.41	-0.76	-0.06	0.0076	-264.0	-260.0	-265.0	-262.0
2020-12-07 13:50:00	1.76	-0.54	0.33	-0.0	-262.0	-258.0	-262.0	-262.0
2020-12-07 13:51:00	1.76	-0.32	0.56	-0.0038	-262.0	-259.0	-263.0	-263.0
2020-12-07 13:52:00	1.93	-0.08	0.88	0.0076	-263.0	-259.0	-263.0	-261.0
2020-12-07 13:53:00	2.45	0.22	1.45	0.0115	-260.0	-256.0	-261.0	-257.0
2020-12-07 13:54:00	2.52	0.54	1.8	-0.0039	-257.0	-256.0	-259.0	-258.0
2020-12-07 13:55:00	2.41	0.84	2.05	-0.0	-258.0	-258.0	-260.0	-258.0
2020-12-07 13:56:00	2.21	1.12	2.22	-0.0	-258.0	-256.0	-260.0	-258.0
2020-12-07 13:57:00	1.94	1.36	2.33	-0.0	-258.0	-257.0	-260.0	-258.0
2020-12-07 13:58:00	1.65	1.57	2.39	0.0039	-259.0	-258.0	-261.0	-258.0
2020-12-07 13:59:00	1.23	1.72	2.33	-0.0039	-258.0	-257.0	-261.0	-259.0
2020-12-07 14:00:00	0.99	1.84	2.34	0.0039	-259.0	-257.0	-260.0	-258.0
2020-12-07 14:01:00	0.76	1.94	2.32	-0.0	-258.0	-256.0	-259.0	-258.0
2020-12-07 14:02:00	0.41	1.99	2.19	-0.0	-259.0	-258.0	-261.0	-259.0
2020-12-07 14:03:00	0.0	1.99	1.99	-0.0039	-259.0	-258.0	-262.0	-260.0
2020-12-07 14:04:00	-0.41	1.94	1.73	-0.0077	-259.0	-259.0	-262.0	-261.0
2020-12-07 14:05:00	-0.56	1.87	1.59	0.0038	-261.0	-258.0	-262.0	-260.0
2020-12-07 14:06:00	-0.53	1.8	1.54	0.0038	-260.0	-257.0	-261.0	-259.0
2020-12-07 14:07:00	-0.39	1.75	1.56	0.0039	-259.0	-257.0	-260.0	-258.0
2020-12-07 14:08:00	-0.44	1.7	1.48	-0.0	-259.0	-258.0	-261.0	-259.0
2020-12-07 14:09:00	-0.61	1.62	1.32	-0.0039	-259.0	-258.0	-262.0	-260.0
2020-12-07 14:10:00	-0.58	1.55	1.26	0.0077	-261.0	-257.0	-261.0	-259.0
2020-12-07 14:11:00	-0.56	1.48	1.2	-0.0	-259.0	-258.0	-260.0	-259.0
2020-12-07 14:12:00	-0.68	1.4	1.06	-0.0	-260.0	-258.0	-262.0	-260.0
2020-12-07 14:13:00	-0.61	1.32	1.01	0.0038	-260.0	-258.0	-261.0	-259.0
2020-12-07 14:14:00	-0.31	1.28	1.13	0.0077	-259.0	-257.0	-260.0	-257.0
2020-12-07 14:15:00	-0.38	1.23	1.04	-0.0078	-257.0	-257.0	-260.0	-259.0
2020-12-07 14:16:00	-0.3	1.2	1.05	0.0039	-259.0	-256.0	-260.0	-258.0
2020-12-07 14:17:00	-0.13	1.18	1.12	0.0039	-258.0	-256.0	-260.0	-257.0
2020-12-07 14:18:00	-0.29	1.14	1.0	-0.0039	-258.0	-256.0	-259.0	-259.0
2020-12-07 14:19:00	-0.01	1.14	1.14	0.0116	-259.0	-255.0	-261.0	-256.0
2020-12-07 14:20:00	0.14	1.16	1.23	0.0078	-258.0	-256.0	-259.0	-256.0
2020-12-07 14:21:00	-0.05	1.15	1.13	-0.0039	-257.0	-256.0	-259.0	-258.0
2020-12-07 14:22:00	-0.19	1.13	1.04	-0.0039	-257.0	-256.0	-258.0	-258.0
2020-12-07 14:23:00	-0.03	1.13	1.11	0.0039	-257.0	-254.0	-259.0	-256.0
2020-12-07 14:24:00	-0.2	1.1	1.0	-0.0078	-256.0	-254.0	-258.0	-258.0
2020-12-07 14:25:00	0.06	1.11	1.14	0.0078	-257.0	-255.0	-259.0	-255.0
2020-12-07 14:26:00	0.2	1.14	1.24	0.0039	-256.0	-253.0	-257.0	-255.0
2020-12-07 14:27:00	0.26	1.17	1.3	-0.0	-255.0	-253.0	-257.0	-255.0
2020-12-07 14:28:00	0.13	1.19	1.25	-0.0039	-255.0	-253.0	-256.0	-256.0
2020-12-07 14:29:00	0.15	1.2	1.28	0.0078	-257.0	-253.0	-257.0	-255.0
2020-12-07 14:30:00	0.01	1.21	1.21	-0.0079	-254.0	-252.0	-256.0	-256.0
2020-12-07 14:31:00	-0.23	1.18	1.06	-0.0118	-254.0	-254.0	-258.0	-257.0
2020-12-07 14:32:00	-0.52	1.11	0.85	-0.0	-258.0	-255.0	-259.0	-258.0
2020-12-07 14:33:00	-0.57	1.04	0.76	0.0077	-259.0	-257.0	-259.0	-257.0
2020-12-07 14:34:00	-0.97	0.92	0.44	-0.0117	-257.0	-256.0	-260.0	-260.0
2020-12-07 14:35:00	-1.57	0.72	-0.06	-0.0154	-259.0	-257.0	-263.0	-263.0
2020-12-07 14:36:00	-1.87	0.49	-0.45	-0.0	-263.0	-260.0	-263.0	-263.0
2020-12-07 14:37:00	-1.85	0.26	-0.67	-0.0	-262.0	-261.0	-263.0	-262.0
2020-12-07 14:38:00	-1.62	0.06	-0.75	0.0038	-262.0	-260.0	-263.0	-261.0
2020-12-07 14:39:00	-1.77	-0.16	-1.05	-0.0076	-262.0	-261.0	-265.0	-264.0
2020-12-07 14:40:00	-1.77	-0.39	-1.27	-0.0038	-263.0	-262.0	-266.0	-264.0
2020-12-07 14:41:00	-1.67	-0.59	-1.43	-0.0	-264.0	-262.0	-266.0	-264.0
2020-12-07 14:42:00	-1.89	-0.83	-1.77	-0.0114	-264.0	-263.0	-267.0	-267.0
2020-12-07 14:43:00	-1.79	-1.05	-1.95	0.0037	-267.0	-265.0	-267.0	-266.0
2020-12-07 14:44:00	-1.48	-1.24	-1.98	-0.0038	-264.0	-264.0	-266.0	-265.0
2020-12-07 14:45:00	-1.19	-1.39	-1.98	-0.0	-265.0	-264.0	-267.0	-265.0
2020-12-07 14:46:00	-0.66	-1.47	-1.8	0.0075	-265.0	-261.0	-266.0	-263.0
2020-12-07 14:47:00	-0.15	-1.49	-1.56	0.0038	-263.0	-261.0	-264.0	-262.0
2020-12-07 14:48:00	-0.04	-1.49	-1.51	-0.0076	-262.0	-261.0	-264.0	-264.0
2020-12-07 14:49:00	0.18	-1.47	-1.38	0.0038	-264.0	-261.0	-265.0	-263.0
2020-12-07 14:50:00	-0.04	-1.48	-1.5	-0.0114	-263.0	-262.0	-266.0	-266.0
2020-12-07 14:51:00	0.1	-1.46	-1.42	0.0075	-266.0	-263.0	-266.0	-264.0
2020-12-07 14:52:00	0.46	-1.41	-1.17	0.0076	-264.0	-261.0	-265.0	-262.0
2020-12-07 14:53:00	0.44	-1.35	-1.13	-0.0076	-262.0	-262.0	-265.0	-264.0
2020-12-07 14:54:00	0.3	-1.31	-1.16	-0.0038	-264.0	-263.0	-266.0	-265.0
2020-12-07 14:55:00	-0.04	-1.32	-1.34	-0.0038	-266.0	-264.0	-269.0	-267.0
2020-12-07 14:56:00	0.03	-1.31	-1.3	0.0075	-267.0	-262.0	-269.0	-265.0
2020-12-07 14:57:00	0.1	-1.3	-1.25	-0.0	-265.0	-263.0	-266.0	-265.0
2020-12-07 14:58:00	0.16	-1.28	-1.2	-0.0	-265.0	-263.0	-267.0	-265.0
2020-12-07 14:59:00	-0.17	-1.3	-1.39	-0.0113	-265.0	-263.0	-268.0	-268.0
2020-12-07 15:00:00	-0.22	-1.33	-1.44	-0.0038	-266.0	-265.0	-270.0	-267.0
2020-12-07 15:01:00	-0.34	-1.37	-1.54	-0.0	-268.0	-268.0	-268.0	-268.0
2020-12-07 21:00:00	-1.11	-1.56	-2.11	-0.0	-274.0	-274.0	-274.0	-274.0
2020-12-07 21:01:00	-2.51	-1.87	-3.13	-0.0763	-262.0	-256.0	-282.0	-282.0
2020-12-07 21:02:00	-2.84	-2.23	-3.65	-0.0	-279.0	-275.0	-282.0	-279.0
2020-12-07 21:03:00	-2.86	-2.58	-4.01	-0.0	-279.0	-275.0	-283.0	-279.0
2020-12-07 21:04:00	-3.56	-3.03	-4.81	-0.0251	-279.0	-279.0	-286.0	-286.0
2020-12-07 21:05:00	-2.62	-3.36	-4.66	0.0348	-287.0	-276.0	-287.0	-277.0
2020-12-07 21:06:00	-1.31	-3.52	-4.18	0.0109	-276.0	-268.0	-276.0	-273.0
2020-12-07 21:07:00	-0.62	-3.6	-3.91	-0.0036	-274.0	-271.0	-277.0	-275.0
2020-12-07 21:08:00	-0.47	-3.65	-3.89	-0.0072	-276.0	-276.0	-281.0	-278.0
2020-12-07 21:09:00	-0.15	-3.67	-3.75	0.0036	-278.0	-274.0	-281.0	-277.0
2020-12-07 21:10:00	0.63	-3.6	-3.28	0.018	-278.0	-272.0	-280.0	-273.0
2020-12-07 21:11:00	1.4	-3.42	-2.72	0.0073	-273.0	-269.0	-275.0	-271.0
2020-12-07 21:12:00	1.37	-3.25	-2.56	-0.011	-272.0	-271.0	-275.0	-275.0
2020-12-07 21:13:00	1.34	-3.08	-2.41	-0.0036	-274.0	-269.0	-276.0	-275.0
2020-12-07 21:14:00	0.79	-2.98	-2.59	-0.0109	-276.0	-273.0	-280.0	-279.0
2020-12-07 21:15:00	0.46	-2.93	-2.69	0.0036	-280.0	-277.0	-284.0	-279.0
2020-12-07 21:16:00	0.67	-2.84	-2.51	0.0108	-279.0	-274.0	-279.0	-276.0
2020-12-07 21:17:00	1.07	-2.71	-2.17	0.0072	-276.0	-272.0	-278.0	-274.0
2020-12-07 21:18:00	1.31	-2.54	-1.89	-0.0037	-273.0	-272.0	-276.0	-274.0
2020-12-07 21:19:00	0.93	-2.43	-1.96	-0.0146	-274.0	-272.0	-279.0	-278.0
2020-12-07 21:20:00	0.69	-2.34	-2.0	0.0036	-279.0	-275.0	-281.0	-278.0
2020-12-07 21:21:00	0.55	-2.27	-2.0	-0.0	-278.0	-275.0	-279.0	-278.0
2020-12-07 21:22:00	0.72	-2.18	-1.82	0.0072	-278.0	-276.0	-280.0	-276.0
2020-12-07 21:23:00	0.45	-2.13	-1.9	-0.0072	-277.0	-276.0	-281.0	-279.0
2020-12-07 21:24:00	0.04	-2.12	-2.1	-0.0072	-279.0	-278.0	-282.0	-281.0
2020-12-07 21:25:00	0.33	-2.08	-1.91	0.0142	-281.0	-276.0	-281.0	-277.0
2020-12-07 21:26:00	0.54	-2.01	-1.74	-0.0	-277.0	-276.0	-280.0	-277.0
2020-12-07 21:27:00	0.54	-1.94	-1.67	0.0036	-279.0	-278.0	-282.0	-278.0
2020-12-07 21:28:00	0.43	-1.89	-1.68	-0.0036	-278.0	-276.0	-280.0	-279.0
2020-12-07 21:29:00	0.62	-1.81	-1.5	0.0036	-278.0	-277.0	-280.0	-277.0
2020-12-07 21:30:00	0.62	-1.74	-1.43	-0.0036	-277.0	-276.0	-280.0	-278.0
2020-12-07 21:31:00	0.49	-1.68	-1.43	-0.0036	-278.0	-276.0	-280.0	-279.0
2020-12-07 21:32:00	0.54	-1.61	-1.34	0.0036	-279.0	-277.0	-280.0	-278.0
2020-12-07 21:33:00	0.7	-1.52	-1.17	0.0036	-278.0	-276.0	-281.0	-277.0
2020-12-07 21:34:00	0.66	-1.44	-1.11	-0.0	-278.0	-277.0	-280.0	-278.0
2020-12-07 21:35:00	0.5	-1.38	-1.12	-0.0036	-278.0	-276.0	-279.0	-279.0
2020-12-07 21:36:00	0.53	-1.31	-1.05	-0.0	-278.0	-277.0	-280.0	-278.0
2020-12-07 21:37:00	0.67	-1.23	-0.89	0.0036	-278.0	-276.0	-279.0	-277.0
2020-12-07 21:38:00	0.62	-1.15	-0.84	-0.0	-278.0	-277.0	-280.0	-278.0
2020-12-07 21:39:00	0.45	-1.09	-0.87	-0.0036	-278.0	-277.0	-280.0	-279.0
2020-12-07 21:40:00	0.33	-1.05	-0.88	-0.0	-279.0	-278.0	-281.0	-279.0
2020-12-07 21:41:00	0.14	-1.03	-0.96	-0.0036	-279.0	-279.0	-282.0	-280.0
2020-12-07 21:42:00	0.41	-0.98	-0.78	0.0107	-280.0	-277.0	-281.0	-277.0
2020-12-07 21:43:00	-0.06	-0.99	-1.02	-0.0181	-277.0	-277.0	-285.0	-282.0
2020-12-07 21:44:00	-0.21	-1.02	-1.12	0.0035	-282.0	-278.0	-283.0	-281.0
2020-12-07 21:45:00	-0.14	-1.03	-1.1	0.0036	-281.0	-279.0	-283.0	-280.0
2020-12-07 21:46:00	-0.33	-1.08	-1.24	-0.0108	-279.0	-278.0	-283.0	-282.0
2020-12-07 21:47:00	-0.28	-1.11	-1.25	-0.0	-281.0	-280.0	-283.0	-281.0
2020-12-07 21:48:00	-0.6	-1.19	-1.49	-0.0035	-283.0	-281.0	-284.0	-284.0
2020-12-07 21:49:00	-0.88	-1.3	-1.73	-0.0035	-284.0	-283.0	-285.0	-285.0
2020-12-07 21:50:00	-0.85	-1.4	-1.83	0.0035	-285.0	-283.0	-286.0	-284.0
2020-12-07 21:51:00	-0.76	-1.5	-1.88	-0.0	-284.0	-282.0	-286.0	-284.0
2020-12-07 21:52:00	-0.77	-1.59	-1.98	-0.0035	-284.0	-284.0	-286.0	-285.0
2020-12-07 21:53:00	-0.71	-1.68	-2.03	-0.0	-285.0	-283.0	-286.0	-285.0
2020-12-07 21:54:00	-0.34	-1.72	-1.9	0.007	-285.0	-283.0	-286.0	-283.0
2020-12-07 21:55:00	0.45	-1.67	-1.45	0.0176	-284.0	-278.0	-285.0	-279.0
2020-12-07 21:56:00	1.2	-1.52	-0.92	0.0036	-278.0	-275.0	-280.0	-277.0
2020-12-07 21:57:00	1.13	-1.38	-0.81	-0.0181	-276.0	-276.0	-283.0	-281.0
2020-12-07 21:58:00	1.31	-1.21	-0.56	0.0071	-281.0	-275.0	-282.0	-279.0
2020-12-07 21:59:00	1.24	-1.06	-0.44	-0.0072	-278.0	-277.0	-280.0	-280.0
2020-12-07 22:00:00	1.03	-0.93	-0.41	-0.0072	-279.0	-278.0	-282.0	-281.0
2020-12-07 22:01:00	1.24	-0.77	-0.15	0.0107	-281.0	-278.0	-282.0	-278.0
2020-12-07 22:02:00	1.32	-0.61	0.05	0.0036	-279.0	-277.0	-281.0	-278.0
2020-12-07 22:03:00	1.57	-0.41	0.37	0.0072	-278.0	-275.0	-278.0	-276.0
2020-12-07 22:04:00	1.65	-0.21	0.62	-0.0	-276.0	-275.0	-277.0	-276.0
2020-12-07 22:05:00	1.49	-0.02	0.73	-0.0036	-276.0	-274.0	-277.0	-277.0
2020-12-07 22:06:00	0.93	0.1	0.56	-0.0145	-276.0	-275.0	-280.0	-280.0
2020-12-07 22:07:00	0.66	0.18	0.51	0.0036	-280.0	-278.0	-281.0	-279.0
2020-12-07 22:08:00	0.83	0.28	0.7	0.0108	-279.0	-275.0	-280.0	-276.0
2020-12-07 22:09:00	0.38	0.33	0.52	-0.0145	-276.0	-275.0	-281.0	-280.0
2020-12-07 22:10:00	0.2	0.36	0.45	0.0036	-280.0	-277.0	-280.0	-279.0
2020-12-07 22:11:00	-0.19	0.33	0.24	-0.0072	-279.0	-277.0	-281.0	-281.0
2020-12-07 22:12:00	-0.42	0.28	0.07	-0.0	-281.0	-279.0	-282.0	-281.0
2020-12-07 22:13:00	-0.94	0.16	-0.31	-0.0107	-281.0	-281.0	-286.0	-284.0
2020-12-07 22:14:00	-1.09	0.03	-0.52	0.0035	-284.0	-282.0	-284.0	-283.0
2020-12-07 22:15:00	-1.25	-0.13	-0.76	-0.0	-284.0	-282.0	-285.0	-284.0
2020-12-07 22:16:00	-1.29	-0.29	-0.94	-0.0	-284.0	-282.0	-285.0	-284.0
2020-12-07 22:17:00	-1.11	-0.43	-0.98	0.0035	-284.0	-282.0	-285.0	-283.0
2020-12-07 22:18:00	-0.68	-0.51	-0.85	0.0071	-283.0	-281.0	-284.0	-281.0
2020-12-07 22:19:00	-0.74	-0.61	-0.98	-0.0071	-282.0	-282.0	-286.0	-284.0
2020-12-07 22:20:00	-0.61	-0.68	-0.99	0.0035	-284.0	-281.0	-284.0	-283.0
2020-12-07 22:21:00	-0.6	-0.76	-1.06	-0.0071	-282.0	-282.0	-285.0	-284.0
2020-12-07 22:22:00	-0.69	-0.84	-1.19	-0.0035	-284.0	-282.0	-286.0	-285.0
2020-12-07 22:23:00	-0.81	-0.95	-1.35	-0.0035	-285.0	-284.0	-287.0	-286.0
2020-12-07 22:24:00	-0.96	-1.07	-1.55	-0.0035	-286.0	-286.0	-288.0	-287.0
2020-12-07 22:25:00	-0.98	-1.19	-1.68	-0.0	-287.0	-284.0	-289.0	-287.0
2020-12-07 22:26:00	-0.67	-1.27	-1.61	0.007	-287.0	-285.0	-289.0	-285.0
2020-12-07 22:27:00	-0.92	-1.39	-1.85	-0.014	-285.0	-285.0	-289.0	-289.0
2020-12-07 22:28:00	-0.63	-1.47	-1.78	0.0104	-289.0	-285.0	-289.0	-286.0
2020-12-07 22:29:00	-0.51	-1.53	-1.78	-0.0035	-286.0	-285.0	-289.0	-287.0
2020-12-07 22:30:00	-0.89	-1.64	-2.09	-0.0104	-288.0	-287.0	-291.0	-291.0
2020-12-07 22:31:00	-0.54	-1.71	-1.98	0.0137	-291.0	-285.0	-291.0	-287.0
2020-12-07 22:32:00	-0.27	-1.74	-1.88	-0.0	-287.0	-285.0	-289.0	-287.0
2020-12-07 22:33:00	-0.05	-1.75	-1.77	-0.0	-287.0	-286.0	-288.0	-287.0
2020-12-07 22:34:00	-0.0	-1.75	-1.75	-0.0035	-287.0	-283.0	-289.0	-288.0
2020-12-07 22:35:00	-0.71	-1.84	-2.19	-0.0208	-288.0	-287.0	-295.0	-294.0
2020-12-07 22:36:00	-0.7	-1.92	-2.27	0.0068	-293.0	-291.0	-294.0	-291.0
2020-12-07 22:37:00	-1.0	-2.05	-2.55	-0.0103	-291.0	-290.0	-296.0	-294.0
2020-12-07 22:38:00	-0.46	-2.11	-2.34	0.0103	-292.0	-289.0	-295.0	-289.0
2020-12-07 22:39:00	-0.06	-2.12	-2.15	0.0034	-290.0	-289.0	-293.0	-289.0
2020-12-07 22:40:00	0.23	-2.09	-1.97	0.0034	-290.0	-289.0	-293.0	-289.0
2020-12-07 22:41:00	0.44	-2.03	-1.81	0.0034	-290.0	-287.0	-291.0	-289.0
2020-12-07 22:42:00	0.71	-1.94	-1.59	-0.0	-288.0	-286.0	-290.0	-288.0
2020-12-07 22:43:00	0.75	-1.85	-1.47	-0.0035	-288.0	-288.0	-290.0	-289.0
2020-12-07 22:44:00	1.16	-1.71	-1.13	0.0069	-288.0	-285.0	-289.0	-286.0
2020-12-07 22:45:00	1.38	-1.53	-0.84	-0.0	-286.0	-284.0	-288.0	-286.0
2020-12-07 22:46:00	1.35	-1.36	-0.69	-0.0	-287.0	-285.0	-289.0	-287.0
2020-12-07 22:47:00	1.41	-1.19	-0.48	0.0035	-287.0	-285.0	-288.0	-286.0
2020-12-07 22:48:00	1.4	-1.01	-0.32	-0.0035	-285.0	-284.0	-288.0	-286.0
2020-12-07 22:49:00	1.46	-0.83	-0.1	0.0035	-286.0	-284.0	-287.0	-285.0
2020-12-07 22:50:00	1.69	-0.62	0.23	0.007	-285.0	-282.0	-285.0	-283.0
2020-12-07 22:51:00	1.89	-0.38	0.56	0.0035	-283.0	-282.0	-286.0	-282.0
2020-12-07 22:52:00	1.67	-0.18	0.66	-0.0035	-283.0	-281.0	-285.0	-284.0
2020-12-07 22:53:00	1.44	0.01	0.73	-0.0	-284.0	-283.0	-286.0	-284.0
2020-12-07 22:54:00	1.48	0.19	0.93	0.007	-284.0	-281.0	-285.0	-282.0
2020-12-07 22:55:00	0.91	0.3	0.76	-0.0178	-281.0	-281.0	-286.0	-286.0
2020-12-07 22:56:00	0.25	0.34	0.46	-0.007	-286.0	-285.0	-290.0	-288.0
2020-12-07 22:57:00	-0.7	0.25	-0.1	-0.0104	-289.0	-289.0	-295.0	-292.0
2020-12-07 22:58:00	-1.26	0.09	-0.54	-0.0	-292.0	-289.0	-294.0	-292.0
2020-12-07 22:59:00	-1.93	-0.15	-1.11	-0.0103	-292.0	-291.0	-296.0	-295.0
2020-12-07 23:00:00	-1.35	-0.32	-0.99	0.0237	-295.0	-288.0	-299.0	-288.0
2020-12-07 23:01:00	-0.91	-0.43	-0.89	-0.0	-288.0	-288.0	-288.0	-288.0
2020-12-08 09:01:00	-1.22	-0.58	-1.19	-0.0245	-286.0	-286.0	-295.0	-293.0
2020-12-08 09:02:00	-1.08	-0.72	-1.26	0.0034	-292.0	-291.0	-295.0	-291.0
2020-12-08 09:03:00	-1.31	-0.88	-1.54	-0.0	-294.0	-291.0	-294.0	-294.0
2020-12-08 09:04:00	-1.62	-1.09	-1.9	-0.0137	-292.0	-292.0	-298.0	-296.0
2020-12-08 09:05:00	-1.84	-1.32	-2.24	-0.0	-297.0	-295.0	-299.0	-297.0
2020-12-08 09:06:00	-1.48	-1.5	-2.24	0.0101	-297.0	-294.0	-302.0	-294.0
2020-12-08 09:07:00	-1.52	-1.69	-2.45	-0.0102	-294.0	-294.0	-300.0	-297.0
2020-12-08 09:08:00	-1.57	-1.89	-2.67	-0.0034	-297.0	-296.0	-301.0	-298.0
2020-12-08 09:09:00	-1.48	-2.07	-2.82	-0.0	-298.0	-297.0	-301.0	-298.0
2020-12-08 09:10:00	-1.19	-2.22	-2.82	0.01	-300.0	-295.0	-300.0	-297.0
2020-12-08 09:11:00	-0.77	-2.32	-2.7	0.0034	-297.0	-295.0	-298.0	-296.0
2020-12-08 09:12:00	-0.04	-2.32	-2.34	0.0135	-297.0	-292.0	-298.0	-293.0
2020-12-08 09:13:00	0.84	-2.22	-1.8	0.0102	-293.0	-290.0	-293.0	-290.0
2020-12-08 09:14:00	1.39	-2.04	-1.35	0.0034	-291.0	-290.0	-293.0	-290.0
2020-12-08 09:15:00	1.44	-1.86	-1.14	-0.0034	-291.0	-289.0	-292.0	-292.0
2020-12-08 09:16:00	1.69	-1.65	-0.81	0.0068	-292.0	-290.0	-294.0	-290.0
2020-12-08 09:17:00	1.66	-1.45	-0.62	-0.0034	-290.0	-289.0	-294.0	-291.0
2020-12-08 09:18:00	1.71	-1.23	-0.38	0.0068	-292.0	-289.0	-292.0	-290.0
2020-12-08 09:19:00	2.31	-0.94	0.21	0.0206	-291.0	-285.0	-292.0	-285.0
2020-12-08 09:20:00	2.07	-0.68	0.35	-0.014	-285.0	-284.0	-290.0	-289.0
2020-12-08 09:21:00	1.7	-0.47	0.38	-0.0035	-289.0	-287.0	-291.0	-290.0
2020-12-08 09:22:00	0.87	-0.36	0.07	-0.0138	-290.0	-290.0	-296.0	-294.0
2020-12-08 09:23:00	0.45	-0.31	-0.08	0.0068	-295.0	-293.0	-296.0	-293.0
2020-12-08 09:24:00	-0.22	-0.34	-0.45	-0.0102	-293.0	-291.0	-296.0	-296.0
2020-12-08 09:25:00	-0.75	-0.43	-0.81	-0.0068	-295.0	-294.0	-298.0	-297.0
2020-12-08 09:26:00	-1.17	-0.58	-1.16	-0.0	-298.0	-296.0	-300.0	-298.0
2020-12-08 09:27:00	-1.35	-0.74	-1.42	-0.0	-298.0	-296.0	-301.0	-298.0
2020-12-08 09:28:00	-1.26	-0.9	-1.53	0.0034	-298.0	-296.0	-299.0	-297.0
2020-12-08 09:29:00	-1.37	-1.07	-1.76	-0.0067	-297.0	-296.0	-299.0	-299.0
2020-12-08 09:30:00	-0.97	-1.19	-1.68	-0.0	-296.0	-296.0	-299.0	-296.0
2020-12-08 09:31:00	-0.77	-1.29	-1.67	-0.0	-297.0	-295.0	-298.0	-297.0
2020-12-08 09:32:00	-0.58	-1.36	-1.65	-0.0	-297.0	-295.0	-298.0	-297.0
2020-12-08 09:33:00	-0.41	-1.41	-1.62	-0.0	-297.0	-294.0	-299.0	-297.0
2020-12-08 09:34:00	-0.25	-1.44	-1.57	-0.0	-297.0	-296.0	-299.0	-297.0
2020-12-08 09:35:00	0.01	-1.44	-1.44	0.0067	-298.0	-295.0	-298.0	-296.0
2020-12-08 09:36:00	0.33	-1.4	-1.24	0.0034	-296.0	-294.0	-297.0	-295.0
2020-12-08 09:37:00	0.54	-1.33	-1.07	0.0034	-296.0	-294.0	-298.0	-295.0
2020-12-08 09:38:00	0.41	-1.28	-1.08	-0.0034	-296.0	-294.0	-298.0	-297.0
2020-12-08 09:39:00	0.46	-1.23	-1.0	0.0034	-297.0	-295.0	-299.0	-296.0
2020-12-08 09:40:00	0.62	-1.15	-0.84	0.0101	-298.0	-294.0	-298.0	-295.0
2020-12-08 09:41:00	0.58	-1.08	-0.79	-0.0034	-295.0	-294.0	-298.0	-296.0
2020-12-08 09:42:00	0.54	-1.01	-0.74	-0.0	-296.0	-295.0	-298.0	-296.0
2020-12-08 09:43:00	0.25	-0.98	-0.85	-0.0068	-296.0	-296.0	-298.0	-298.0
2020-12-08 09:44:00	-0.05	-0.98	-1.01	-0.0034	-298.0	-296.0	-300.0	-299.0
2020-12-08 09:45:00	-0.09	-1.0	-1.04	0.0067	-300.0	-297.0	-300.0	-298.0
2020-12-08 09:46:00	0.41	-0.94	-0.74	0.0134	-298.0	-293.0	-299.0	-294.0
2020-12-08 09:47:00	0.85	-0.84	-0.41	-0.0	-293.0	-292.0	-296.0	-293.0
2020-12-08 09:48:00	1.1	-0.7	-0.15	0.0034	-294.0	-293.0	-297.0	-293.0
2020-12-08 09:49:00	1.34	-0.53	0.14	0.0034	-293.0	-290.0	-294.0	-292.0
2020-12-08 09:50:00	1.43	-0.35	0.36	-0.0	-292.0	-289.0	-293.0	-292.0
2020-12-08 09:51:00	1.16	-0.21	0.37	-0.0068	-292.0	-292.0	-295.0	-294.0
2020-12-08 09:52:00	1.06	-0.08	0.45	-0.0	-293.0	-292.0	-295.0	-293.0
2020-12-08 09:53:00	1.58	0.12	0.91	0.0137	-292.0	-288.0	-294.0	-288.0
2020-12-08 09:54:00	1.57	0.32	1.1	-0.0035	-289.0	-288.0	-291.0	-290.0
2020-12-08 09:55:00	2.37	0.61	1.8	0.0208	-289.0	-282.0	-290.0	-283.0
2020-12-08 09:56:00	2.1	0.88	1.92	-0.0177	-283.0	-282.0	-289.0	-288.0
2020-12-08 09:57:00	1.67	1.08	1.92	-0.0	-289.0	-287.0	-291.0	-289.0
2020-12-08 09:58:00	2.06	1.34	2.37	0.0208	-289.0	-282.0	-289.0	-283.0
2020-12-08 09:59:00	1.79	1.57	2.46	-0.0106	-283.0	-283.0	-286.0	-286.0
2020-12-08 10:00:00	1.25	1.72	2.34	-0.007	-286.0	-285.0	-290.0	-288.0
2020-12-08 10:01:00	0.55	1.79	2.07	-0.0069	-288.0	-286.0	-291.0	-290.0
2020-12-08 10:02:00	-0.2	1.77	1.67	-0.0069	-290.0	-288.0	-293.0	-292.0
2020-12-08 10:03:00	-0.69	1.68	1.33	-0.0	-292.0	-287.0	-292.0	-292.0
2020-12-08 10:04:00	-0.74	1.59	1.21	0.0068	-292.0	-287.0	-292.0	-290.0
2020-12-08 10:05:00	-0.76	1.49	1.11	-0.0	-290.0	-289.0	-293.0	-290.0
2020-12-08 10:06:00	-1.27	1.33	0.7	-0.0103	-291.0	-291.0	-296.0	-294.0
2020-12-08 10:07:00	-1.17	1.19	0.6	0.0102	-294.0	-288.0	-295.0	-291.0
2020-12-08 10:08:00	-1.19	1.04	0.44	-0.0069	-290.0	-290.0	-294.0	-292.0
2020-12-08 10:09:00	-1.03	0.91	0.39	0.0034	-292.0	-290.0	-294.0	-291.0
2020-12-08 10:10:00	-0.64	0.83	0.51	0.0034	-290.0	-286.0	-291.0	-289.0
2020-12-08 10:11:00	-0.63	0.75	0.43	-0.0069	-289.0	-289.0	-294.0	-291.0
2020-12-08 10:12:00	-0.35	0.7	0.53	0.0069	-291.0	-289.0	-295.0	-289.0
2020-12-08 10:13:00	-0.3	0.67	0.52	-0.0	-290.0	-286.0	-292.0	-290.0
2020-12-08 10:14:00	0.12	0.68	0.74	0.0069	-289.0	-285.0	-291.0	-287.0
2020-12-08 10:15:00	0.24	0.71	0.83	-0.0	-288.0	-287.0	-291.0	-288.0
2020-12-08 10:16:00	0.29	0.75	0.89	-0.0	-288.0	-288.0	-288.0	-288.0
2020-12-08 10:31:00	0.03	0.75	0.77	-0.0035	-289.0	-287.0	-291.0	-290.0
2020-12-08 10:32:00	-0.02	0.75	0.74	0.0034	-290.0	-289.0	-291.0	-289.0
2020-12-08 10:33:00	-0.19	0.73	0.63	-0.0035	-289.0	-289.0	-292.0	-290.0
2020-12-08 10:34:00	-0.42	0.67	0.46	-0.0034	-290.0	-289.0	-295.0	-291.0
2020-12-08 10:35:00	-0.94	0.56	0.08	-0.0138	-290.0	-290.0	-296.0	-294.0
2020-12-08 10:36:00	-1.23	0.4	-0.21	-0.0	-294.0	-290.0	-296.0	-294.0
2020-12-08 10:37:00	-1.23	0.25	-0.37	0.0034	-294.0	-288.0	-297.0	-293.0
2020-12-08 10:38:00	-1.29	0.09	-0.56	-0.0068	-292.0	-292.0	-296.0	-294.0
2020-12-08 10:39:00	-0.5	0.02	-0.23	0.0171	-293.0	-286.0	-295.0	-288.0
2020-12-08 10:40:00	0.15	0.04	0.12	-0.0	-287.0	-282.0	-288.0	-287.0
2020-12-08 10:41:00	-0.35	-0.0	-0.17	-0.0208	-288.0	-286.0	-294.0	-294.0
2020-12-08 10:42:00	-0.64	-0.08	-0.4	-0.0034	-293.0	-292.0	-296.0	-294.0
2020-12-08 10:43:00	-0.91	-0.19	-0.65	-0.0068	-293.0	-292.0	-296.0	-295.0
2020-12-08 10:44:00	-1.42	-0.37	-1.08	-0.0068	-296.0	-293.0	-298.0	-298.0
2020-12-08 10:45:00	-1.27	-0.53	-1.17	0.0101	-298.0	-294.0	-299.0	-295.0
2020-12-08 10:46:00	-0.97	-0.65	-1.14	0.0068	-296.0	-290.0	-297.0	-294.0
2020-12-08 10:47:00	-0.98	-0.78	-1.27	-0.0068	-294.0	-292.0	-296.0	-296.0
2020-12-08 10:48:00	-0.66	-0.86	-1.19	-0.0	-294.0	-293.0	-298.0	-294.0
2020-12-08 10:49:00	-0.29	-0.89	-1.04	-0.0	-293.0	-291.0	-294.0	-293.0
2020-12-08 10:50:00	-0.66	-0.98	-1.31	-0.0136	-294.0	-292.0	-299.0	-298.0
2020-12-08 10:51:00	-0.2	-1.0	-1.1	0.0168	-298.0	-292.0	-299.0	-293.0
2020-12-08 10:52:00	-0.01	-1.0	-1.01	-0.0034	-293.0	-292.0	-295.0	-294.0
2020-12-08 10:53:00	0.25	-0.97	-0.84	-0.0	-293.0	-292.0	-295.0	-293.0
2020-12-08 10:54:00	0.42	-0.92	-0.71	-0.0	-293.0	-292.0	-294.0	-293.0
2020-12-08 10:55:00	0.01	-0.92	-0.91	-0.0102	-294.0	-293.0	-299.0	-297.0
2020-12-08 10:56:00	-0.48	-0.98	-1.22	-0.0067	-297.0	-297.0	-300.0	-299.0
2020-12-08 10:57:00	-0.37	-1.02	-1.21	0.01	-299.0	-294.0	-300.0	-296.0
2020-12-08 10:58:00	-0.13	-1.04	-1.1	-0.0	-295.0	-293.0	-296.0	-295.0
2020-12-08 10:59:00	-0.08	-1.05	-1.09	-0.0034	-295.0	-294.0	-297.0	-296.0
2020-12-08 11:00:00	-0.03	-1.05	-1.07	-0.0034	-295.0	-294.0	-297.0	-296.0
2020-12-08 11:01:00	0.28	-1.02	-0.88	0.0034	-295.0	-294.0	-296.0	-294.0
2020-12-08 11:02:00	0.35	-0.97	-0.8	-0.0034	-294.0	-293.0	-297.0	-295.0
2020-12-08 11:03:00	0.39	-0.92	-0.73	-0.0	-295.0	-294.0	-297.0	-295.0
2020-12-08 11:04:00	0.67	-0.84	-0.5	0.0101	-296.0	-293.0	-296.0	-293.0
2020-12-08 11:05:00	0.7	-0.75	-0.4	-0.0	-294.0	-293.0	-296.0	-294.0
2020-12-08 11:06:00	0.57	-0.68	-0.4	-0.0034	-294.0	-293.0	-296.0	-295.0
2020-12-08 11:07:00	0.72	-0.59	-0.23	0.0068	-295.0	-293.0	-296.0	-293.0
2020-12-08 11:08:00	0.66	-0.51	-0.18	-0.0	-294.0	-293.0	-295.0	-294.0
2020-12-08 11:09:00	0.47	-0.45	-0.21	-0.0034	-294.0	-292.0	-296.0	-295.0
2020-12-08 11:10:00	0.34	-0.41	-0.24	-0.0	-295.0	-294.0	-298.0	-295.0
2020-12-08 11:11:00	0.24	-0.38	-0.26	0.0034	-296.0	-295.0	-297.0	-295.0
2020-12-08 11:12:00	0.18	-0.36	-0.27	-0.0	-295.0	-294.0	-297.0	-295.0
2020-12-08 11:13:00	-0.12	-0.37	-0.43	-0.0068	-295.0	-295.0	-298.0	-297.0
2020-12-08 11:14:00	-0.42	-0.42	-0.64	-0.0034	-297.0	-295.0	-299.0	-298.0
2020-12-08 11:15:00	-0.33	-0.47	-0.63	0.01	-299.0	-295.0	-300.0	-296.0
2020-12-08 11:16:00	-0.24	-0.5	-0.62	0.0034	-297.0	-294.0	-298.0	-296.0
2020-12-08 11:17:00	-0.29	-0.53	-0.68	-0.0034	-296.0	-294.0	-299.0	-297.0
2020-12-08 11:18:00	-0.3	-0.57	-0.72	0.0034	-298.0	-296.0	-299.0	-297.0
2020-12-08 11:19:00	-0.28	-0.6	-0.74	-0.0	-297.0	-295.0	-298.0	-297.0
2020-12-08 11:20:00	-0.37	-0.65	-0.84	-0.0034	-297.0	-295.0	-299.0	-298.0
2020-12-08 11:21:00	-0.39	-0.7	-0.9	-0.0	-298.0	-296.0	-299.0	-298.0
2020-12-08 11:22:00	-0.63	-0.78	-1.09	-0.0033	-299.0	-298.0	-301.0	-300.0
2020-12-08 11:23:00	-0.73	-0.87	-1.24	-0.0033	-299.0	-298.0	-301.0	-300.0
2020-12-08 11:24:00	-0.74	-0.96	-1.33	-0.0	-300.0	-298.0	-301.0	-300.0
2020-12-08 11:25:00	-0.82	-1.07	-1.47	-0.0033	-300.0	-299.0	-301.0	-301.0
2020-12-08 11:26:00	-0.42	-1.12	-1.33	0.01	-301.0	-297.0	-302.0	-298.0
2020-12-08 11:27:00	-0.13	-1.13	-1.2	-0.0034	-297.0	-295.0	-299.0	-298.0
2020-12-08 11:28:00	0.34	-1.09	-0.92	0.0067	-298.0	-296.0	-300.0	-296.0
2020-12-08 11:29:00	0.63	-1.01	-0.7	-0.0	-296.0	-295.0	-299.0	-296.0
2020-12-08 11:30:00	0.93	-0.9	-0.43	0.0034	-296.0	-294.0	-298.0	-295.0
2020-12-08 11:31:00	1.21	-0.75	-0.14	-0.0	-294.0	-294.0	-294.0	-294.0
2020-12-08 13:31:00	0.82	-0.64	-0.23	-0.0276	-290.0	-290.0	-302.0	-298.0
2020-12-08 13:32:00	0.81	-0.54	-0.14	0.0067	-298.0	-295.0	-299.0	-296.0
2020-12-08 13:33:00	0.89	-0.43	0.02	0.0034	-296.0	-294.0	-297.0	-295.0
2020-12-08 13:34:00	0.65	-0.35	-0.02	-0.0034	-296.0	-294.0	-298.0	-297.0
2020-12-08 13:35:00	0.73	-0.26	0.11	0.0067	-297.0	-294.0	-298.0	-295.0
2020-12-08 13:36:00	0.87	-0.15	0.29	0.0034	-295.0	-293.0	-296.0	-294.0
2020-12-08 13:37:00	1.17	-0.0	0.58	0.0068	-294.0	-291.0	-295.0	-292.0
2020-12-08 13:38:00	1.68	0.21	1.05	0.0103	-292.0	-289.0	-292.0	-289.0
2020-12-08 13:39:00	1.78	0.43	1.32	0.0034	-291.0	-289.0	-293.0	-290.0
2020-12-08 13:40:00	2.25	0.71	1.84	0.0069	-288.0	-284.0	-290.0	-286.0
2020-12-08 13:41:00	2.29	1.0	2.14	-0.007	-285.0	-284.0	-288.0	-287.0
2020-12-08 13:42:00	2.56	1.32	2.6	0.0105	-287.0	-284.0	-288.0	-284.0
2020-12-08 13:43:00	2.57	1.64	2.92	0.0035	-285.0	-282.0	-286.0	-284.0
2020-12-08 13:44:00	2.54	1.96	3.23	0.007	-285.0	-282.0	-285.0	-283.0
2020-12-08 13:45:00	2.48	2.27	3.51	0.0035	-283.0	-281.0	-285.0	-282.0
2020-12-08 13:46:00	2.52	2.58	3.84	0.0071	-282.0	-279.0	-283.0	-280.0
2020-12-08 13:47:00	1.99	2.83	3.83	-0.0107	-280.0	-279.0	-283.0	-283.0
2020-12-08 13:48:00	1.63	3.03	3.85	-0.0036	-281.0	-279.0	-283.0	-282.0
2020-12-08 13:49:00	1.13	3.18	3.74	-0.0	-283.0	-282.0	-286.0	-283.0
2020-12-08 13:50:00	0.58	3.25	3.54	-0.0035	-283.0	-282.0	-285.0	-284.0
2020-12-08 13:51:00	0.27	3.28	3.41	0.0035	-284.0	-282.0	-286.0	-283.0
2020-12-08 13:52:00	-0.13	3.27	3.2	-0.0071	-282.0	-281.0	-285.0	-284.0
2020-12-08 13:53:00	0.08	3.28	3.32	0.0106	-283.0	-279.0	-284.0	-280.0
2020-12-08 13:54:00	-0.23	3.25	3.13	-0.0071	-281.0	-279.0	-285.0	-283.0
2020-12-08 13:55:00	-0.48	3.19	2.95	-0.0	-283.0	-283.0	-286.0	-283.0
2020-12-08 13:56:00	-0.79	3.09	2.69	-0.0035	-283.0	-282.0	-285.0	-284.0
2020-12-08 13:57:00	-0.62	3.01	2.7	0.0071	-283.0	-280.0	-284.0	-281.0
2020-12-08 13:58:00	-0.66	2.93	2.59	-0.0036	-281.0	-279.0	-282.0	-282.0
2020-12-08 13:59:00	-0.58	2.85	2.56	0.0035	-282.0	-280.0	-284.0	-281.0
2020-12-08 14:00:00	-0.68	2.77	2.43	-0.0	-282.0	-279.0	-282.0	-282.0
2020-12-08 14:01:00	-0.76	2.67	2.3	-0.0036	-281.0	-281.0	-284.0	-282.0
2020-12-08 14:02:00	-1.19	2.52	1.93	-0.0106	-282.0	-282.0	-285.0	-285.0
2020-12-08 14:03:00	-0.94	2.41	1.94	0.0106	-284.0	-280.0	-285.0	-281.0
2020-12-08 14:04:00	-0.78	2.31	1.92	-0.0036	-280.0	-280.0	-282.0	-281.0
2020-12-08 14:05:00	-0.81	2.21	1.81	-0.0108	-279.0	-279.0	-283.0	-282.0
2020-12-08 14:06:00	-0.57	2.14	1.85	0.0071	-282.0	-279.0	-282.0	-280.0
2020-12-08 14:07:00	-0.55	2.07	1.79	-0.0036	-280.0	-279.0	-282.0	-281.0
2020-12-08 14:08:00	-0.55	2.0	1.72	-0.0	-281.0	-280.0	-282.0	-281.0
2020-12-08 14:09:00	-0.43	1.95	1.73	0.0036	-281.0	-279.0	-281.0	-280.0
2020-12-08 14:10:00	-0.24	1.92	1.79	0.0036	-280.0	-277.0	-280.0	-279.0
2020-12-08 14:11:00	-0.02	1.91	1.9	-0.0	-278.0	-278.0	-281.0	-278.0
2020-12-08 14:12:00	-0.04	1.91	1.89	-0.0	-279.0	-278.0	-280.0	-279.0
2020-12-08 14:13:00	-0.21	1.88	1.78	-0.0	-280.0	-278.0	-282.0	-280.0
2020-12-08 14:14:00	-0.34	1.84	1.67	0.0036	-281.0	-279.0	-282.0	-280.0
2020-12-08 14:15:00	-0.57	1.77	1.48	-0.0036	-280.0	-279.0	-281.0	-281.0
2020-12-08 14:16:00	-0.71	1.68	1.32	-0.0036	-280.0	-279.0	-282.0	-281.0
2020-12-08 14:17:00	-0.67	1.6	1.26	0.0036	-281.0	-279.0	-283.0	-280.0
2020-12-08 14:18:00	-0.64	1.52	1.2	-0.0	-280.0	-279.0	-282.0	-280.0
2020-12-08 14:19:00	-0.74	1.42	1.06	-0.0	-281.0	-279.0	-283.0	-281.0
2020-12-08 14:20:00	-0.91	1.31	0.85	-0.0036	-281.0	-280.0	-283.0	-282.0
2020-12-08 14:21:00	-0.75	1.22	0.84	0.0106	-283.0	-279.0	-283.0	-280.0
2020-12-08 14:22:00	-0.62	1.14	0.83	-0.0	-280.0	-279.0	-282.0	-280.0
2020-12-08 14:23:00	-0.79	1.04	0.64	-0.0036	-281.0	-280.0	-283.0	-282.0
2020-12-08 14:24:00	-1.51	0.85	0.09	-0.0177	-282.0	-281.0	-287.0	-287.0
2020-12-08 14:25:00	-1.77	0.63	-0.26	0.0035	-287.0	-285.0	-289.0	-286.0
2020-12-08 14:26:00	-1.6	0.43	-0.37	0.007	-286.0	-283.0	-287.0	-284.0
2020-12-08 14:27:00	-1.29	0.27	-0.37	0.0035	-284.0	-281.0	-284.0	-283.0
2020-12-08 14:28:00	-1.15	0.12	-0.45	-0.0035	-283.0	-281.0	-286.0	-284.0
2020-12-08 14:29:00	-0.89	0.01	-0.43	0.0035	-284.0	-282.0	-284.0	-283.0
2020-12-08 14:30:00	-0.67	-0.07	-0.41	0.0035	-284.0	-282.0	-285.0	-283.0
2020-12-08 14:31:00	-0.76	-0.17	-0.54	-0.0035	-284.0	-283.0	-287.0	-285.0
2020-12-08 14:32:00	-0.77	-0.26	-0.65	-0.0	-285.0	-284.0	-286.0	-285.0
2020-12-08 14:33:00	-0.73	-0.35	-0.72	-0.0035	-284.0	-283.0	-286.0	-285.0
2020-12-08 14:34:00	-0.66	-0.44	-0.77	-0.0	-285.0	-284.0	-287.0	-285.0
2020-12-08 14:35:00	-0.57	-0.51	-0.79	0.0035	-286.0	-283.0	-286.0	-285.0
2020-12-08 14:36:00	-0.48	-0.57	-0.81	-0.0	-285.0	-284.0	-286.0	-285.0
2020-12-08 14:37:00	-0.26	-0.6	-0.73	0.0035	-285.0	-283.0	-286.0	-284.0
2020-12-08 14:38:00	-0.35	-0.64	-0.82	-0.007	-284.0	-282.0	-286.0	-286.0
2020-12-08 14:39:00	-0.51	-0.71	-0.96	-0.0035	-286.0	-285.0	-288.0	-287.0
2020-12-08 14:40:00	-0.31	-0.75	-0.9	0.007	-287.0	-284.0	-287.0	-285.0
2020-12-08 14:41:00	-0.16	-0.77	-0.84	0.007	-287.0	-284.0	-288.0	-285.0
2020-12-08 14:42:00	0.22	-0.74	-0.63	0.0105	-286.0	-282.0	-287.0	-283.0
2020-12-08 14:43:00	0.45	-0.68	-0.45	-0.0035	-282.0	-281.0	-285.0	-283.0
2020-12-08 14:44:00	0.34	-0.64	-0.47	-0.0071	-283.0	-282.0	-286.0	-285.0
2020-12-08 14:45:00	0.64	-0.56	-0.24	0.007	-284.0	-281.0	-285.0	-282.0
2020-12-08 14:46:00	0.68	-0.47	-0.14	-0.0035	-282.0	-281.0	-285.0	-283.0
2020-12-08 14:47:00	0.67	-0.39	-0.05	-0.0035	-282.0	-281.0	-285.0	-283.0
2020-12-08 14:48:00	0.77	-0.29	0.09	0.0035	-283.0	-281.0	-284.0	-282.0
2020-12-08 14:49:00	0.93	-0.18	0.28	0.0035	-282.0	-280.0	-283.0	-281.0
2020-12-08 14:50:00	0.85	-0.07	0.35	-0.0036	-281.0	-280.0	-283.0	-282.0
2020-12-08 14:51:00	1.14	0.07	0.64	0.0071	-281.0	-278.0	-282.0	-279.0
2020-12-08 14:52:00	1.52	0.26	1.02	0.0072	-279.0	-276.0	-280.0	-277.0
2020-12-08 14:53:00	1.54	0.45	1.22	-0.0036	-277.0	-275.0	-279.0	-278.0
2020-12-08 14:54:00	1.6	0.65	1.45	0.0036	-278.0	-277.0	-279.0	-277.0
2020-12-08 14:55:00	1.79	0.88	1.77	0.0072	-277.0	-273.0	-279.0	-275.0
2020-12-08 14:56:00	1.67	1.09	1.92	-0.0	-276.0	-273.0	-278.0	-276.0
2020-12-08 14:57:00	2.0	1.34	2.34	0.0145	-276.0	-272.0	-277.0	-272.0
2020-12-08 14:58:00	1.95	1.58	2.56	-0.0037	-272.0	-271.0	-275.0	-273.0
2020-12-08 14:59:00	1.41	1.76	2.46	-0.011	-273.0	-271.0	-277.0	-276.0
2020-12-08 15:00:00	0.07	1.76	1.8	-0.0254	-276.0	-274.0	-283.0	-283.0
2020-12-08 15:01:00	-0.3	1.73	1.58	-0.0	-279.0	-279.0	-279.0	-279.0
2020-12-08 21:00:00	-1.59	1.46	0.66	-0.0	-286.0	-286.0	-286.0	-286.0
2020-12-08 21:01:00	-1.3	1.3	0.65	0.0036	-280.0	-276.0	-288.0	-279.0
2020-12-08 21:02:00	-0.43	1.24	1.03	0.0179	-279.0	-273.0	-279.0	-274.0
2020-12-08 21:03:00	0.49	1.31	1.55	0.0073	-273.0	-264.0	-276.0	-271.0
2020-12-08 21:04:00	-0.51	1.24	0.99	-0.0404	-272.0	-270.0	-283.0	-283.0
2020-12-08 21:05:00	-0.88	1.13	0.69	0.0035	-282.0	-279.0	-286.0	-281.0
2020-12-08 21:06:00	-1.34	0.96	0.3	-0.0107	-280.0	-280.0	-285.0	-283.0
2020-12-08 21:07:00	-1.7	0.75	-0.1	-0.0035	-283.0	-280.0	-285.0	-284.0
2020-12-08 21:08:00	-0.45	0.7	0.47	0.0387	-284.0	-271.0	-286.0	-273.0
2020-12-08 21:09:00	-0.04	0.69	0.67	-0.0073	-274.0	-272.0	-278.0	-276.0
2020-12-08 21:10:00	-0.17	0.67	0.58	-0.0072	-277.0	-274.0	-280.0	-279.0
2020-12-08 21:11:00	-0.01	0.67	0.67	0.0072	-279.0	-276.0	-281.0	-277.0
2020-12-08 21:12:00	0.34	0.71	0.88	0.0072	-277.0	-273.0	-278.0	-275.0
2020-12-08 21:13:00	0.53	0.78	1.04	-0.0	-275.0	-273.0	-278.0	-275.0
2020-12-08 21:14:00	0.48	0.84	1.08	-0.0036	-275.0	-273.0	-276.0	-276.0
2020-12-08 21:15:00	0.15	0.86	0.93	-0.0072	-276.0	-274.0	-278.0	-278.0
2020-12-08 21:16:00	0.05	0.86	0.89	-0.0	-277.0	-275.0	-278.0	-277.0
2020-12-08 21:17:00	0.09	0.87	0.92	-0.0	-276.0	-274.0	-279.0	-276.0
2020-12-08 21:18:00	-0.03	0.87	0.86	-0.0036	-276.0	-276.0	-279.0	-277.0
2020-12-08 21:19:00	0.27	0.9	1.04	0.0072	-276.0	-274.0	-279.0	-274.0
2020-12-08 21:20:00	-0.35	0.86	0.69	-0.0219	-274.0	-272.0	-280.0	-280.0
2020-12-08 21:21:00	-0.09	0.85	0.81	0.0072	-277.0	-273.0	-278.0	-275.0
2020-12-08 21:22:00	0.44	0.91	1.13	0.0109	-275.0	-271.0	-276.0	-272.0
2020-12-08 21:23:00	0.74	1.0	1.37	0.0037	-273.0	-270.0	-274.0	-272.0
2020-12-08 21:24:00	0.87	1.11	1.54	-0.0037	-271.0	-269.0	-273.0	-272.0
2020-12-08 21:25:00	1.01	1.23	1.74	0.0037	-272.0	-269.0	-273.0	-271.0
2020-12-08 21:26:00	1.4	1.41	2.11	0.0111	-271.0	-268.0	-272.0	-268.0
2020-12-08 21:27:00	1.3	1.57	2.22	-0.0075	-268.0	-268.0	-271.0	-270.0
2020-12-08 21:28:00	1.26	1.73	2.36	0.0037	-270.0	-267.0	-272.0	-269.0
2020-12-08 21:29:00	1.27	1.89	2.52	0.0037	-269.0	-267.0	-270.0	-268.0
2020-12-08 21:30:00	1.17	2.03	2.62	-0.0	-268.0	-267.0	-271.0	-268.0
2020-12-08 21:31:00	0.5	2.1	2.35	-0.0074	-270.0	-268.0	-272.0	-272.0
2020-12-08 21:32:00	0.28	2.13	2.27	0.0037	-271.0	-269.0	-273.0	-270.0
2020-12-08 21:33:00	0.33	2.17	2.34	0.0074	-270.0	-268.0	-273.0	-268.0
2020-12-08 21:34:00	0.19	2.2	2.29	0.0037	-270.0	-266.0	-271.0	-269.0
2020-12-08 21:35:00	-0.21	2.17	2.06	-0.0074	-269.0	-269.0	-274.0	-271.0
2020-12-08 21:36:00	-0.62	2.09	1.78	-0.0	-272.0	-272.0	-275.0	-272.0
2020-12-08 21:37:00	-1.01	1.97	1.46	0.0036	-274.0	-272.0	-275.0	-273.0
2020-12-08 21:38:00	-1.61	1.77	0.96	-0.0073	-274.0	-273.0	-276.0	-276.0
2020-12-08 21:39:00	-1.69	1.55	0.71	0.0036	-275.0	-273.0	-277.0	-274.0
2020-12-08 21:40:00	-1.93	1.31	0.35	-0.0036	-275.0	-271.0	-276.0	-276.0
2020-12-08 21:41:00	-1.88	1.08	0.14	0.0036	-276.0	-274.0	-277.0	-275.0
2020-12-08 21:42:00	-1.89	0.84	-0.1	-0.0036	-275.0	-274.0	-277.0	-276.0
2020-12-08 21:43:00	-1.56	0.65	-0.13	-0.0	-274.0	-273.0	-276.0	-274.0
2020-12-08 21:44:00	-1.54	0.45	-0.32	-0.0073	-274.0	-273.0	-276.0	-276.0
2020-12-08 21:45:00	-1.33	0.29	-0.38	-0.0	-275.0	-273.0	-275.0	-275.0
2020-12-08 21:46:00	-1.13	0.15	-0.42	-0.0	-275.0	-273.0	-278.0	-275.0
2020-12-08 21:47:00	-0.82	0.04	-0.37	0.0036	-275.0	-273.0	-276.0	-274.0
2020-12-08 21:48:00	-0.84	-0.06	-0.48	-0.0036	-275.0	-273.0	-276.0	-276.0
2020-12-08 21:49:00	-0.55	-0.13	-0.41	0.0072	-276.0	-272.0	-276.0	-274.0
2020-12-08 21:50:00	-0.34	-0.17	-0.34	-0.0	-274.0	-273.0	-276.0	-274.0
2020-12-08 21:51:00	0.32	-0.13	0.03	0.0146	-274.0	-270.0	-275.0	-270.0
2020-12-08 21:52:00	0.6	-0.06	0.24	-0.0037	-270.0	-269.0	-272.0	-271.0
2020-12-08 21:53:00	0.61	0.02	0.33	-0.0037	-271.0	-270.0	-272.0	-272.0
2020-12-08 21:54:00	0.72	0.11	0.47	0.0037	-272.0	-270.0	-273.0	-271.0
2020-12-08 21:55:00	1.12	0.25	0.81	0.0111	-271.0	-268.0	-272.0	-268.0
2020-12-08 21:56:00	0.93	0.37	0.83	-0.0112	-268.0	-268.0	-272.0	-271.0
2020-12-08 21:57:00	0.63	0.45	0.76	-0.0	-272.0	-270.0	-273.0	-272.0
2020-12-08 21:58:00	0.27	0.48	0.62	-0.0037	-272.0	-271.0	-273.0	-273.0
2020-12-08 21:59:00	0.03	0.48	0.49	-0.0074	-271.0	-270.0	-273.0	-273.0
2020-12-08 22:00:00	-0.01	0.48	0.47	0.0037	-273.0	-271.0	-274.0	-272.0
2020-12-08 22:01:00	0.08	0.49	0.53	0.0037	-272.0	-269.0	-273.0	-271.0
2020-12-08 22:02:00	0.39	0.54	0.73	0.0074	-271.0	-269.0	-272.0	-269.0
2020-12-08 22:03:00	0.42	0.59	0.8	-0.0	-270.0	-269.0	-271.0	-270.0
2020-12-08 22:04:00	0.53	0.66	0.92	0.0074	-271.0	-268.0	-271.0	-269.0
2020-12-08 22:05:00	0.69	0.74	1.09	-0.0	-268.0	-266.0	-270.0	-268.0
2020-12-08 22:06:00	1.0	0.87	1.37	0.0075	-268.0	-266.0	-269.0	-266.0
2020-12-08 22:07:00	0.99	0.99	1.49	-0.0	-267.0	-266.0	-268.0	-267.0
2020-12-08 22:08:00	0.54	1.06	1.33	-0.0112	-267.0	-267.0	-271.0	-270.0
2020-12-08 22:09:00	0.33	1.1	1.27	0.0074	-271.0	-268.0	-272.0	-269.0
2020-12-08 22:10:00	0.29	1.14	1.28	-0.0	-268.0	-267.0	-270.0	-268.0
2020-12-08 22:11:00	0.23	1.17	1.28	-0.0	-268.0	-267.0	-270.0	-268.0
2020-12-08 22:12:00	0.16	1.19	1.27	-0.0	-268.0	-268.0	-270.0	-268.0
2020-12-08 22:13:00	-0.04	1.18	1.16	-0.0037	-268.0	-267.0	-269.0	-269.0
2020-12-08 22:14:00	-0.06	1.17	1.15	0.0037	-269.0	-267.0	-271.0	-268.0
2020-12-08 22:15:00	-0.47	1.12	0.88	-0.0112	-268.0	-268.0	-271.0	-271.0
2020-12-08 22:16:00	-0.6	1.04	0.74	0.0037	-271.0	-268.0	-271.0	-270.0
2020-12-08 22:17:00	-0.54	0.97	0.7	0.0037	-270.0	-268.0	-270.0	-269.0
2020-12-08 22:18:00	-0.23	0.94	0.83	0.0074	-269.0	-267.0	-269.0	-267.0
2020-12-08 22:19:00	-0.3	0.91	0.75	-0.0075	-267.0	-267.0	-269.0	-269.0
2020-12-08 22:20:00	-0.09	0.89	0.85	0.0074	-269.0	-266.0	-269.0	-267.0
2020-12-08 22:21:00	0.03	0.9	0.91	-0.0	-267.0	-266.0	-269.0	-267.0
2020-12-08 22:22:00	-0.04	0.89	0.87	-0.0	-268.0	-266.0	-269.0	-268.0
2020-12-08 22:23:00	-0.1	0.88	0.83	-0.0	-268.0	-267.0	-269.0	-268.0
2020-12-08 22:24:00	-0.27	0.85	0.71	-0.0037	-268.0	-267.0	-270.0	-269.0
2020-12-08 22:25:00	-0.39	0.8	0.6	-0.0	-269.0	-267.0	-270.0	-269.0
2020-12-08 22:26:00	-0.45	0.74	0.52	-0.0	-269.0	-267.0	-270.0	-269.0
2020-12-08 22:27:00	-0.48	0.68	0.44	0.0037	-270.0	-268.0	-271.0	-269.0
2020-12-08 22:28:00	-0.23	0.65	0.54	0.0074	-269.0	-267.0	-271.0	-267.0
2020-12-08 22:29:00	-0.07	0.64	0.61	-0.0	-267.0	-267.0	-270.0	-267.0
2020-12-08 22:30:00	0.02	0.65	0.65	-0.0	-267.0	-266.0	-268.0	-267.0
2020-12-08 22:31:00	-0.19	0.62	0.52	-0.0075	-267.0	-266.0	-271.0	-269.0
2020-12-08 22:32:00	-0.07	0.61	0.58	0.0037	-268.0	-265.0	-268.0	-267.0
2020-12-08 22:33:00	-0.13	0.6	0.53	-0.0037	-267.0	-266.0	-269.0	-268.0
2020-12-08 22:34:00	0.08	0.61	0.65	0.0075	-268.0	-266.0	-269.0	-266.0
2020-12-08 22:35:00	0.07	0.62	0.65	-0.0	-267.0	-266.0	-269.0	-267.0
2020-12-08 22:36:00	-0.07	0.61	0.57	-0.0037	-267.0	-265.0	-270.0	-268.0
2020-12-08 22:37:00	-0.43	0.55	0.34	-0.0037	-269.0	-268.0	-272.0	-270.0
2020-12-08 22:38:00	-0.64	0.47	0.15	-0.0	-270.0	-268.0	-272.0	-270.0
2020-12-08 22:39:00	-0.87	0.36	-0.07	-0.0037	-270.0	-269.0	-272.0	-271.0
2020-12-08 22:40:00	-0.6	0.29	-0.01	0.0111	-271.0	-268.0	-271.0	-268.0
2020-12-08 22:41:00	-0.4	0.24	0.04	0.0037	-269.0	-266.0	-270.0	-268.0
2020-12-08 22:42:00	-0.13	0.22	0.16	0.0037	-268.0	-266.0	-268.0	-267.0
2020-12-08 22:43:00	-0.09	0.21	0.17	-0.0037	-267.0	-267.0	-269.0	-268.0
2020-12-08 22:44:00	-0.19	0.19	0.09	-0.0037	-268.0	-268.0	-271.0	-269.0
2020-12-08 22:45:00	-0.37	0.14	-0.04	-0.0037	-269.0	-268.0	-271.0	-270.0
2020-12-08 22:46:00	-0.98	0.02	-0.47	-0.0148	-270.0	-269.0	-274.0	-274.0
2020-12-08 22:47:00	-1.06	-0.11	-0.64	0.0073	-274.0	-271.0	-275.0	-272.0
2020-12-08 22:48:00	-1.17	-0.26	-0.85	-0.0074	-271.0	-270.0	-273.0	-273.0
2020-12-08 22:49:00	-1.31	-0.42	-1.08	-0.0111	-271.0	-270.0	-276.0	-274.0
2020-12-08 22:50:00	-1.32	-0.59	-1.25	0.0036	-275.0	-273.0	-275.0	-274.0
2020-12-08 22:51:00	-1.11	-0.73	-1.28	0.0036	-274.0	-272.0	-274.0	-273.0
2020-12-08 22:52:00	-1.04	-0.86	-1.38	-0.0037	-273.0	-273.0	-275.0	-274.0
2020-12-08 22:53:00	-0.8	-0.96	-1.36	0.0036	-274.0	-273.0	-276.0	-273.0
2020-12-08 22:54:00	-0.72	-1.05	-1.41	-0.0	-274.0	-273.0	-275.0	-274.0
2020-12-08 22:55:00	-0.61	-1.12	-1.43	-0.0	-274.0	-273.0	-276.0	-274.0
2020-12-08 22:56:00	-0.23	-1.15	-1.27	0.0073	-274.0	-271.0	-275.0	-272.0
2020-12-08 22:57:00	0.04	-1.15	-1.13	0.0037	-273.0	-270.0	-274.0	-272.0
2020-12-08 22:58:00	0.22	-1.12	-1.01	-0.0	-272.0	-270.0	-273.0	-272.0
2020-12-08 22:59:00	0.22	-1.09	-0.98	-0.0037	-272.0	-270.0	-274.0	-273.0
2020-12-08 23:00:00	-0.28	-1.13	-1.27	-0.0147	-273.0	-272.0	-278.0	-277.0
2020-12-08 23:01:00	-0.43	-1.18	-1.4	-0.0	-276.0	-276.0	-276.0	-276.0
2020-12-09 09:01:00	-0.48	-1.24	-1.48	-0.0073	-274.0	-274.0	-279.0	-276.0
2020-12-09 09:02:00	-0.21	-1.27	-1.37	0.0072	-276.0	-268.0	-278.0	-274.0
2020-12-09 09:03:00	-0.14	-1.29	-1.35	-0.0	-275.0	-272.0	-277.0	-275.0
2020-12-09 09:04:00	-0.06	-1.29	-1.32	0.0036	-276.0	-274.0	-279.0	-275.0
2020-12-09 09:05:00	0.27	-1.26	-1.12	0.0073	-275.0	-273.0	-277.0	-273.0
2020-12-09 09:06:00	0.11	-1.24	-1.19	-0.011	-273.0	-273.0	-278.0	-276.0
2020-12-09 09:07:00	0.15	-1.23	-1.15	0.0036	-276.0	-275.0	-279.0	-275.0
2020-12-09 09:08:00	0.19	-1.2	-1.11	0.0036	-276.0	-273.0	-277.0	-275.0
2020-12-09 09:09:00	-0.16	-1.22	-1.3	-0.0109	-275.0	-274.0	-279.0	-278.0
2020-12-09 09:10:00	-0.09	-1.23	-1.28	0.0072	-278.0	-274.0	-279.0	-276.0
2020-12-09 09:11:00	-0.15	-1.25	-1.33	-0.0036	-276.0	-275.0	-278.0	-277.0
2020-12-09 09:12:00	-0.15	-1.27	-1.35	-0.0	-277.0	-276.0	-278.0	-277.0
2020-12-09 09:13:00	0.0	-1.27	-1.27	0.0036	-277.0	-274.0	-278.0	-276.0
2020-12-09 09:14:00	0.12	-1.26	-1.19	-0.0036	-275.0	-274.0	-277.0	-276.0
2020-12-09 09:15:00	-0.04	-1.26	-1.28	-0.0072	-276.0	-275.0	-278.0	-278.0
2020-12-09 09:16:00	0.14	-1.24	-1.17	0.0036	-277.0	-275.0	-278.0	-276.0
2020-12-09 09:17:00	0.27	-1.21	-1.08	-0.0036	-275.0	-275.0	-278.0	-276.0
2020-12-09 09:18:00	0.61	-1.13	-0.83	0.0072	-276.0	-274.0	-278.0	-274.0
2020-12-09 09:19:00	1.07	-1.0	-0.47	0.0073	-274.0	-271.0	-276.0	-272.0
2020-12-09 09:20:00	1.32	-0.84	-0.18	-0.0037	-271.0	-269.0	-272.0	-272.0
2020-12-09 09:21:00	1.55	-0.64	0.13	0.0037	-272.0	-270.0	-273.0	-271.0
2020-12-09 09:22:00	1.24	-0.49	0.13	-0.0111	-271.0	-270.0	-274.0	-274.0
2020-12-09 09:23:00	0.74	-0.4	-0.03	-0.0073	-274.0	-274.0	-278.0	-276.0
2020-12-09 09:24:00	0.26	-0.36	-0.23	-0.0036	-276.0	-275.0	-278.0	-277.0
2020-12-09 09:25:00	0.08	-0.35	-0.31	0.0036	-277.0	-275.0	-278.0	-276.0
2020-12-09 09:26:00	-0.28	-0.39	-0.53	-0.0109	-275.0	-275.0	-278.0	-278.0
2020-12-09 09:27:00	-0.36	-0.43	-0.61	0.0036	-278.0	-276.0	-279.0	-277.0
2020-12-09 09:28:00	-0.13	-0.45	-0.51	0.0072	-277.0	-275.0	-279.0	-275.0
2020-12-09 09:29:00	-0.09	-0.46	-0.51	-0.0036	-275.0	-275.0	-278.0	-276.0
2020-12-09 09:30:00	-0.32	-0.5	-0.66	-0.0	-278.0	-276.0	-278.0	-278.0
2020-12-09 09:31:00	-0.43	-0.55	-0.77	-0.0	-278.0	-277.0	-280.0	-278.0
2020-12-09 09:32:00	-0.72	-0.64	-1.0	-0.0072	-278.0	-277.0	-280.0	-280.0
2020-12-09 09:33:00	-0.6	-0.72	-1.02	0.0071	-280.0	-277.0	-280.0	-278.0
2020-12-09 09:34:00	-0.23	-0.75	-0.86	0.0036	-277.0	-275.0	-278.0	-276.0
2020-12-09 09:35:00	-0.09	-0.76	-0.8	-0.0036	-276.0	-275.0	-278.0	-277.0
2020-12-09 09:36:00	0.27	-0.73	-0.59	0.0072	-277.0	-273.0	-277.0	-275.0
2020-12-09 09:37:00	0.87	-0.62	-0.18	0.0109	-275.0	-271.0	-275.0	-272.0
2020-12-09 09:38:00	1.22	-0.46	0.14	0.0073	-274.0	-271.0	-274.0	-272.0
2020-12-09 09:39:00	1.25	-0.31	0.32	-0.0037	-272.0	-270.0	-273.0	-273.0
2020-12-09 09:40:00	1.47	-0.12	0.61	0.0073	-273.0	-270.0	-273.0	-271.0
2020-12-09 09:41:00	1.4	0.05	0.75	-0.0037	-271.0	-270.0	-273.0	-272.0
2020-12-09 09:42:00	1.16	0.2	0.77	-0.0074	-271.0	-270.0	-273.0	-273.0
2020-12-09 09:43:00	1.19	0.34	0.94	0.0073	-273.0	-271.0	-274.0	-271.0
2020-12-09 09:44:00	1.02	0.47	0.98	-0.0	-272.0	-271.0	-273.0	-272.0
2020-12-09 09:45:00	0.72	0.56	0.92	-0.0	-273.0	-272.0	-274.0	-273.0
2020-12-09 09:46:00	0.36	0.61	0.79	-0.0074	-272.0	-272.0	-274.0	-274.0
2020-12-09 09:47:00	0.1	0.62	0.67	-0.0	-274.0	-272.0	-275.0	-274.0
2020-12-09 09:48:00	0.05	0.63	0.65	0.0036	-274.0	-272.0	-275.0	-273.0
2020-12-09 09:49:00	0.01	0.63	0.63	-0.0	-273.0	-272.0	-274.0	-273.0
2020-12-09 09:50:00	-0.03	0.62	0.61	-0.0	-273.0	-272.0	-275.0	-273.0
2020-12-09 09:51:00	-0.07	0.62	0.58	-0.0	-273.0	-271.0	-275.0	-273.0
2020-12-09 09:52:00	-0.1	0.6	0.56	-0.0	-273.0	-271.0	-274.0	-273.0
2020-12-09 09:53:00	-0.12	0.59	0.53	-0.0	-273.0	-272.0	-274.0	-273.0
2020-12-09 09:54:00	-0.14	0.57	0.5	-0.0	-273.0	-272.0	-274.0	-273.0
2020-12-09 09:55:00	-0.28	0.54	0.39	-0.0037	-273.0	-272.0	-275.0	-274.0
2020-12-09 09:56:00	-0.5	0.47	0.23	-0.0036	-274.0	-273.0	-276.0	-275.0
2020-12-09 09:57:00	-0.74	0.38	0.01	-0.0036	-275.0	-273.0	-277.0	-276.0
2020-12-09 09:58:00	-0.86	0.27	-0.16	-0.0	-276.0	-274.0	-276.0	-276.0
2020-12-09 09:59:00	-0.9	0.16	-0.29	-0.0	-276.0	-275.0	-278.0	-276.0
2020-12-09 10:00:00	-1.0	0.04	-0.46	-0.0036	-276.0	-275.0	-278.0	-277.0
2020-12-09 10:01:00	-1.14	-0.11	-0.68	-0.0036	-277.0	-275.0	-280.0	-278.0
2020-12-09 10:02:00	-0.92	-0.22	-0.68	0.0108	-279.0	-274.0	-279.0	-276.0
2020-12-09 10:03:00	-0.85	-0.33	-0.75	-0.0036	-276.0	-275.0	-278.0	-277.0
2020-12-09 10:04:00	-0.88	-0.44	-0.88	-0.0	-278.0	-276.0	-278.0	-278.0
2020-12-09 10:05:00	-0.6	-0.51	-0.81	0.0072	-278.0	-275.0	-279.0	-276.0
2020-12-09 10:06:00	-0.25	-0.54	-0.67	-0.0	-275.0	-275.0	-278.0	-275.0
2020-12-09 10:07:00	-0.26	-0.58	-0.71	-0.0036	-276.0	-276.0	-279.0	-277.0
2020-12-09 10:08:00	-0.37	-0.62	-0.81	-0.0036	-277.0	-277.0	-279.0	-278.0
2020-12-09 10:09:00	-0.16	-0.64	-0.72	0.0108	-279.0	-275.0	-279.0	-276.0
2020-12-09 10:10:00	-0.39	-0.69	-0.88	-0.0	-279.0	-277.0	-280.0	-279.0
2020-12-09 10:11:00	-0.37	-0.74	-0.92	0.0036	-279.0	-276.0	-281.0	-278.0
2020-12-09 10:12:00	-0.32	-0.78	-0.94	-0.0	-278.0	-276.0	-280.0	-278.0
2020-12-09 10:13:00	-0.52	-0.84	-1.1	-0.0108	-277.0	-276.0	-280.0	-280.0
2020-12-09 10:14:00	-0.35	-0.88	-1.06	0.0071	-280.0	-277.0	-280.0	-278.0
2020-12-09 10:15:00	-0.33	-0.93	-1.09	-0.0036	-278.0	-277.0	-281.0	-279.0
2020-12-09 10:16:00	-0.29	-0.96	-1.1	-0.0	-279.0	-279.0	-279.0	-279.0
2020-12-09 10:31:00	0.54	-0.89	-0.62	0.0215	-279.0	-273.0	-281.0	-273.0
2020-12-09 10:32:00	0.92	-0.78	-0.32	-0.0	-274.0	-271.0	-275.0	-274.0
2020-12-09 10:33:00	1.25	-0.62	0.0	0.0036	-274.0	-271.0	-275.0	-273.0
2020-12-09 10:34:00	1.53	-0.43	0.33	0.0037	-273.0	-271.0	-274.0	-272.0
2020-12-09 10:35:00	1.51	-0.24	0.51	-0.0037	-272.0	-271.0	-274.0	-273.0
2020-12-09 10:36:00	1.29	-0.08	0.56	-0.0074	-272.0	-270.0	-274.0	-274.0
2020-12-09 10:37:00	1.34	0.09	0.76	0.0073	-274.0	-272.0	-275.0	-272.0
2020-12-09 10:38:00	1.3	0.25	0.9	0.0073	-274.0	-271.0	-274.0	-272.0
2020-12-09 10:39:00	1.08	0.38	0.92	-0.0	-273.0	-271.0	-274.0	-273.0
2020-12-09 10:40:00	1.13	0.52	1.09	0.0073	-273.0	-270.0	-274.0	-271.0
2020-12-09 10:41:00	1.09	0.66	1.21	0.0037	-272.0	-270.0	-274.0	-271.0
2020-12-09 10:42:00	1.0	0.79	1.29	-0.0	-271.0	-270.0	-274.0	-271.0
2020-12-09 10:43:00	0.75	0.88	1.25	-0.0037	-271.0	-269.0	-273.0	-272.0
2020-12-09 10:44:00	0.28	0.91	1.05	-0.0074	-272.0	-272.0	-275.0	-274.0
2020-12-09 10:45:00	-0.3	0.88	0.73	-0.0073	-274.0	-272.0	-277.0	-276.0
2020-12-09 10:46:00	-0.79	0.78	0.38	-0.0036	-276.0	-274.0	-277.0	-277.0
2020-12-09 10:47:00	-0.95	0.66	0.19	-0.0036	-275.0	-274.0	-277.0	-276.0
2020-12-09 10:48:00	-1.0	0.53	0.03	-0.0036	-275.0	-275.0	-278.0	-276.0
2020-12-09 10:49:00	-1.0	0.41	-0.09	-0.0	-276.0	-274.0	-278.0	-276.0
2020-12-09 10:50:00	-0.95	0.29	-0.18	-0.0	-276.0	-274.0	-278.0	-276.0
2020-12-09 10:51:00	-0.75	0.2	-0.18	-0.0	-275.0	-273.0	-277.0	-275.0
2020-12-09 10:52:00	-0.46	0.14	-0.09	-0.0	-274.0	-273.0	-276.0	-274.0
2020-12-09 10:53:00	-0.25	0.11	-0.02	-0.0	-274.0	-272.0	-275.0	-274.0
2020-12-09 10:54:00	-0.24	0.08	-0.04	-0.0036	-274.0	-274.0	-277.0	-275.0
2020-12-09 10:55:00	-0.22	0.05	-0.06	0.0036	-276.0	-274.0	-277.0	-275.0
2020-12-09 10:56:00	-0.58	-0.02	-0.32	-0.0109	-275.0	-275.0	-278.0	-278.0
2020-12-09 10:57:00	-0.78	-0.12	-0.51	-0.0	-278.0	-275.0	-278.0	-278.0
2020-12-09 10:58:00	-0.86	-0.23	-0.66	-0.0	-278.0	-276.0	-278.0	-278.0
2020-12-09 10:59:00	-0.86	-0.33	-0.76	-0.0	-278.0	-276.0	-279.0	-278.0
2020-12-09 11:00:00	-0.81	-0.44	-0.84	-0.0	-278.0	-277.0	-279.0	-278.0
2020-12-09 11:01:00	-0.6	-0.51	-0.81	0.0036	-278.0	-275.0	-278.0	-277.0
2020-12-09 11:02:00	-0.17	-0.53	-0.62	0.0072	-277.0	-275.0	-278.0	-275.0
2020-12-09 11:03:00	-0.01	-0.53	-0.54	-0.0036	-275.0	-274.0	-277.0	-276.0
2020-12-09 11:04:00	0.23	-0.51	-0.39	0.0036	-276.0	-274.0	-277.0	-275.0
2020-12-09 11:05:00	0.24	-0.47	-0.35	-0.0036	-275.0	-274.0	-276.0	-276.0
2020-12-09 11:06:00	0.51	-0.41	-0.16	0.0072	-276.0	-272.0	-276.0	-274.0
2020-12-09 11:07:00	0.4	-0.36	-0.16	-0.0073	-274.0	-273.0	-277.0	-276.0
2020-12-09 11:08:00	0.31	-0.32	-0.17	-0.0036	-275.0	-274.0	-277.0	-276.0
2020-12-09 11:09:00	0.51	-0.26	-0.01	0.0072	-276.0	-273.0	-277.0	-274.0
2020-12-09 11:10:00	0.61	-0.18	0.12	-0.0	-274.0	-272.0	-276.0	-274.0
2020-12-09 11:11:00	0.64	-0.1	0.22	0.0036	-275.0	-273.0	-276.0	-274.0
2020-12-09 11:12:00	0.37	-0.06	0.13	-0.011	-273.0	-273.0	-278.0	-276.0
2020-12-09 11:13:00	-0.19	-0.08	-0.18	-0.0072	-277.0	-276.0	-279.0	-279.0
2020-12-09 11:14:00	-0.41	-0.13	-0.34	-0.0	-278.0	-277.0	-280.0	-278.0
2020-12-09 11:15:00	-0.65	-0.21	-0.54	-0.0036	-278.0	-278.0	-280.0	-279.0
2020-12-09 11:16:00	-1.15	-0.36	-0.93	-0.0108	-279.0	-277.0	-283.0	-282.0
2020-12-09 11:17:00	-1.13	-0.5	-1.07	0.0036	-281.0	-278.0	-282.0	-280.0
2020-12-09 11:18:00	-1.19	-0.65	-1.24	-0.0	-281.0	-278.0	-282.0	-281.0
2020-12-09 11:19:00	-1.02	-0.77	-1.28	-0.0	-280.0	-278.0	-281.0	-280.0
2020-12-09 11:20:00	-0.59	-0.85	-1.14	0.0036	-279.0	-278.0	-281.0	-278.0
2020-12-09 11:21:00	-0.4	-0.9	-1.1	-0.0	-279.0	-276.0	-279.0	-279.0
2020-12-09 11:22:00	0.01	-0.9	-0.89	0.0072	-279.0	-276.0	-280.0	-277.0
2020-12-09 11:23:00	0.15	-0.88	-0.8	-0.0	-278.0	-276.0	-281.0	-278.0
2020-12-09 11:24:00	-0.13	-0.89	-0.96	-0.0072	-279.0	-278.0	-281.0	-281.0
2020-12-09 11:25:00	-0.16	-0.91	-0.99	-0.0	-280.0	-278.0	-281.0	-280.0
2020-12-09 11:26:00	-0.15	-0.93	-1.01	-0.0	-280.0	-278.0	-281.0	-280.0
2020-12-09 11:27:00	-0.12	-0.95	-1.01	-0.0036	-279.0	-278.0	-281.0	-280.0
2020-12-09 11:28:00	0.43	-0.89	-0.68	0.0143	-280.0	-276.0	-281.0	-276.0
2020-12-09 11:29:00	0.52	-0.83	-0.57	-0.0036	-277.0	-274.0	-279.0	-278.0
2020-12-09 11:30:00	0.56	-0.76	-0.48	-0.0036	-277.0	-274.0	-278.0	-278.0
2020-12-09 11:31:00	0.7	-0.67	-0.32	-0.0	-277.0	-277.0	-277.0	-277.0
2020-12-09 13:31:00	0.25	-0.64	-0.52	-0.0108	-278.0	-278.0	-285.0	-281.0
2020-12-09 13:32:00	0.09	-0.63	-0.58	-0.0	-280.0	-279.0	-283.0	-280.0
2020-12-09 13:33:00	0.0	-0.63	-0.63	-0.0036	-279.0	-278.0	-282.0	-280.0
2020-12-09 13:34:00	0.21	-0.6	-0.49	0.0036	-279.0	-278.0	-281.0	-278.0
2020-12-09 13:35:00	0.22	-0.57	-0.47	-0.0036	-278.0	-278.0	-282.0	-279.0
2020-12-09 13:36:00	0.73	-0.48	-0.12	0.0143	-279.0	-274.0	-281.0	-275.0
2020-12-09 13:37:00	1.15	-0.34	0.23	0.0036	-275.0	-273.0	-278.0	-274.0
2020-12-09 13:38:00	0.97	-0.22	0.27	-0.0073	-275.0	-274.0	-279.0	-277.0
2020-12-09 13:39:00	0.69	-0.13	0.21	-0.0	-278.0	-275.0	-278.0	-278.0
2020-12-09 13:40:00	0.61	-0.06	0.25	0.0036	-278.0	-275.0	-278.0	-277.0
2020-12-09 13:41:00	-0.63	-0.13	-0.45	-0.0362	-276.0	-276.0	-287.0	-286.0
2020-12-09 13:42:00	-2.13	-0.4	-1.46	-0.021	-286.0	-282.0	-292.0	-292.0
2020-12-09 13:43:00	-3.21	-0.8	-2.4	-0.0173	-289.0	-289.0	-298.0	-294.0
2020-12-09 13:44:00	-2.3	-1.09	-2.24	0.0374	-294.0	-283.0	-294.0	-283.0
2020-12-09 13:45:00	-2.48	-1.4	-2.64	-0.0175	-285.0	-280.0	-291.0	-290.0
2020-12-09 13:46:00	-2.82	-1.75	-3.16	-0.0138	-289.0	-288.0	-295.0	-293.0
2020-12-09 13:47:00	-3.75	-2.22	-4.09	-0.0204	-294.0	-294.0	-301.0	-300.0
2020-12-09 13:48:00	-3.84	-2.7	-4.62	0.0067	-300.0	-294.0	-301.0	-298.0
2020-12-09 13:49:00	-3.26	-3.11	-4.74	0.0101	-298.0	-294.0	-300.0	-295.0
2020-12-09 13:50:00	-2.67	-3.44	-4.78	-0.0	-295.0	-290.0	-296.0	-295.0
2020-12-09 13:51:00	-1.72	-3.65	-4.51	0.0135	-296.0	-291.0	-299.0	-292.0
2020-12-09 13:52:00	-1.34	-3.82	-4.49	-0.0137	-291.0	-291.0	-302.0	-295.0
2020-12-09 13:53:00	-0.46	-3.88	-4.11	0.0202	-297.0	-290.0	-297.0	-291.0
2020-12-09 13:54:00	-0.32	-3.92	-4.08	-0.0137	-291.0	-287.0	-296.0	-295.0
2020-12-09 13:55:00	0.62	-3.84	-3.53	0.0203	-295.0	-288.0	-297.0	-289.0
2020-12-09 13:56:00	1.5	-3.66	-2.9	0.0035	-288.0	-285.0	-291.0	-287.0
2020-12-09 13:57:00	2.3	-3.37	-2.22	0.0104	-288.0	-283.0	-291.0	-285.0
2020-12-09 13:58:00	2.61	-3.04	-1.74	-0.0035	-285.0	-283.0	-288.0	-286.0
2020-12-09 13:59:00	2.85	-2.68	-1.26	-0.0	-285.0	-282.0	-288.0	-285.0
2020-12-09 14:00:00	3.16	-2.29	-0.71	0.007	-285.0	-280.0	-285.0	-283.0
2020-12-09 14:01:00	2.59	-1.97	-0.67	-0.0177	-283.0	-281.0	-289.0	-288.0
2020-12-09 14:02:00	2.13	-1.7	-0.63	-0.0	-288.0	-286.0	-290.0	-288.0
2020-12-09 14:03:00	2.02	-1.45	-0.44	0.0104	-289.0	-285.0	-290.0	-286.0
2020-12-09 14:04:00	1.74	-1.23	-0.36	-0.0	-287.0	-284.0	-287.0	-287.0
2020-12-09 14:05:00	1.63	-1.03	-0.21	0.0035	-287.0	-285.0	-289.0	-286.0
2020-12-09 14:06:00	1.11	-0.89	-0.33	-0.014	-285.0	-285.0	-291.0	-289.0
2020-12-09 14:07:00	0.74	-0.8	-0.43	0.0034	-290.0	-287.0	-292.0	-289.0
2020-12-09 14:08:00	0.74	-0.7	-0.33	0.0103	-290.0	-285.0	-291.0	-287.0
2020-12-09 14:09:00	0.71	-0.61	-0.26	-0.0035	-286.0	-284.0	-288.0	-287.0
2020-12-09 14:10:00	0.92	-0.5	-0.04	0.007	-287.0	-285.0	-288.0	-285.0
2020-12-09 14:11:00	0.76	-0.4	-0.02	-0.007	-285.0	-284.0	-290.0	-287.0
2020-12-09 14:12:00	0.37	-0.36	-0.17	-0.0105	-286.0	-283.0	-291.0	-289.0
2020-12-09 14:13:00	0.63	-0.28	0.04	0.0138	-289.0	-283.0	-291.0	-285.0
2020-12-09 14:14:00	0.5	-0.22	0.04	-0.007	-285.0	-284.0	-291.0	-287.0
2020-12-09 14:15:00	-0.11	-0.23	-0.28	-0.0139	-287.0	-283.0	-292.0	-291.0
2020-12-09 14:16:00	-0.1	-0.24	-0.29	-0.0	-288.0	-286.0	-295.0	-288.0
2020-12-09 14:17:00	0.05	-0.24	-0.21	-0.0	-287.0	-283.0	-289.0	-287.0
2020-12-09 14:18:00	0.01	-0.23	-0.23	-0.0035	-287.0	-286.0	-289.0	-288.0
2020-12-09 14:19:00	0.37	-0.19	0.0	0.0104	-288.0	-283.0	-288.0	-285.0
2020-12-09 14:20:00	0.59	-0.11	0.18	0.0035	-286.0	-282.0	-286.0	-285.0
2020-12-09 14:21:00	0.31	-0.08	0.08	-0.0105	-285.0	-283.0	-289.0	-288.0
2020-12-09 14:22:00	0.37	-0.03	0.16	0.0035	-287.0	-284.0	-290.0	-286.0
2020-12-09 14:23:00	0.14	-0.01	0.06	-0.007	-286.0	-284.0	-288.0	-288.0
2020-12-09 14:24:00	0.24	0.02	0.14	0.0035	-287.0	-284.0	-287.0	-286.0
2020-12-09 14:25:00	0.17	0.04	0.12	-0.007	-285.0	-284.0	-287.0	-287.0
2020-12-09 14:26:00	0.36	0.09	0.27	0.0035	-286.0	-284.0	-288.0	-285.0
2020-12-09 14:27:00	0.34	0.13	0.3	-0.0035	-285.0	-283.0	-287.0	-286.0
2020-12-09 14:28:00	0.05	0.13	0.16	-0.0105	-285.0	-284.0	-289.0	-288.0
2020-12-09 14:29:00	0.24	0.16	0.29	0.007	-287.0	-283.0	-287.0	-285.0
2020-12-09 14:30:00	0.35	0.21	0.38	-0.0	-285.0	-283.0	-286.0	-285.0
2020-12-09 14:31:00	0.52	0.27	0.54	-0.0035	-283.0	-283.0	-287.0	-284.0
2020-12-09 14:32:00	0.34	0.32	0.49	-0.007	-284.0	-283.0	-287.0	-286.0
2020-12-09 14:33:00	0.34	0.36	0.53	0.0035	-286.0	-285.0	-288.0	-285.0
2020-12-09 14:34:00	0.31	0.4	0.55	0.0035	-286.0	-284.0	-287.0	-285.0
2020-12-09 14:35:00	-0.88	0.29	-0.16	-0.0316	-285.0	-284.0	-296.0	-294.0
2020-12-09 14:36:00	-1.33	0.12	-0.55	0.0068	-294.0	-290.0	-300.0	-292.0
2020-12-09 14:37:00	-1.8	-0.11	-1.01	-0.0068	-292.0	-292.0	-297.0	-294.0
2020-12-09 14:38:00	-1.75	-0.32	-1.2	0.0068	-294.0	-291.0	-295.0	-292.0
2020-12-09 14:39:00	-1.74	-0.54	-1.41	-0.0034	-292.0	-290.0	-297.0	-293.0
2020-12-09 14:40:00	-2.15	-0.81	-1.88	-0.0206	-291.0	-291.0	-298.0	-297.0
2020-12-09 14:41:00	-1.64	-1.01	-1.83	0.0168	-297.0	-291.0	-297.0	-292.0
2020-12-09 14:42:00	-1.21	-1.17	-1.77	0.0034	-293.0	-291.0	-295.0	-292.0
2020-12-09 14:43:00	-0.99	-1.29	-1.78	-0.0034	-292.0	-289.0	-293.0	-293.0
2020-12-09 14:44:00	-0.26	-1.32	-1.45	0.0137	-293.0	-288.0	-296.0	-289.0
2020-12-09 14:45:00	0.1	-1.31	-1.26	-0.0035	-289.0	-286.0	-290.0	-290.0
2020-12-09 14:46:00	0.22	-1.28	-1.17	-0.0034	-290.0	-288.0	-293.0	-291.0
2020-12-09 14:47:00	-0.07	-1.29	-1.33	-0.0103	-291.0	-291.0	-295.0	-294.0
2020-12-09 14:48:00	-0.23	-1.32	-1.44	-0.0	-294.0	-292.0	-296.0	-294.0
2020-12-09 14:49:00	-0.29	-1.36	-1.5	-0.0	-294.0	-293.0	-296.0	-294.0
2020-12-09 14:50:00	-0.17	-1.38	-1.46	0.0034	-294.0	-292.0	-297.0	-293.0
2020-12-09 14:51:00	-0.31	-1.42	-1.57	-0.0068	-293.0	-290.0	-296.0	-295.0
2020-12-09 14:52:00	-0.35	-1.46	-1.64	-0.0	-295.0	-291.0	-296.0	-295.0
2020-12-09 14:53:00	0.05	-1.45	-1.43	0.0102	-295.0	-290.0	-296.0	-292.0
2020-12-09 14:54:00	0.57	-1.38	-1.09	0.0034	-291.0	-289.0	-292.0	-290.0
2020-12-09 14:55:00	0.77	-1.29	-0.9	-0.0	-291.0	-289.0	-294.0	-291.0
2020-12-09 14:56:00	1.14	-1.14	-0.57	0.0034	-290.0	-287.0	-292.0	-289.0
2020-12-09 14:57:00	1.45	-0.96	-0.23	-0.0035	-287.0	-287.0	-293.0	-288.0
2020-12-09 14:58:00	1.98	-0.71	0.27	0.0104	-288.0	-284.0	-289.0	-285.0
2020-12-09 14:59:00	1.57	-0.52	0.27	-0.0175	-285.0	-284.0	-293.0	-290.0
2020-12-09 15:00:00	1.89	-0.28	0.66	0.0104	-288.0	-284.0	-292.0	-285.0
2020-12-09 15:01:00	1.86	-0.05	0.88	-0.0	-286.0	-286.0	-286.0	-286.0
2020-12-09 21:00:00	1.84	0.4	1.32	-0.0	-284.0	-284.0	-284.0	-284.0
2020-12-09 21:01:00	-0.5	0.34	0.09	-0.0596	-285.0	-285.0	-304.0	-302.0
2020-12-09 21:02:00	-3.61	-0.11	-1.92	-0.043	-302.0	-301.0	-315.0	-315.0
2020-12-09 21:03:00	-5.37	-0.79	-3.47	0.0032	-316.0	-313.0	-321.0	-315.0
2020-12-09 21:04:00	-6.94	-1.65	-5.12	-0.019	-315.0	-314.0	-322.0	-321.0
2020-12-09 21:05:00	-7.53	-2.59	-6.36	-0.0	-321.0	-317.0	-323.0	-321.0
2020-12-09 21:06:00	-7.2	-3.5	-7.1	0.0031	-320.0	-316.0	-323.0	-319.0
2020-12-09 21:07:00	-6.94	-4.36	-7.83	-0.0126	-318.0	-317.0	-323.0	-322.0
2020-12-09 21:08:00	-6.97	-5.23	-8.72	-0.0155	-322.0	-321.0	-328.0	-327.0
2020-12-09 21:09:00	-7.04	-6.11	-9.63	-0.0091	-328.0	-326.0	-339.0	-331.0
2020-12-09 21:10:00	-7.24	-7.02	-10.64	-0.012	-332.0	-331.0	-336.0	-336.0
2020-12-09 21:11:00	-6.6	-7.84	-11.15	0.006	-336.0	-333.0	-338.0	-334.0
2020-12-09 21:12:00	-5.33	-8.51	-11.18	0.009	-334.0	-330.0	-338.0	-331.0
2020-12-09 21:13:00	-3.97	-9.01	-10.99	0.003	-331.0	-327.0	-333.0	-330.0
2020-12-09 21:14:00	-2.49	-9.32	-10.56	0.0091	-331.0	-328.0	-333.0	-328.0
2020-12-09 21:15:00	-1.52	-9.51	-10.27	-0.003	-329.0	-326.0	-331.0	-330.0
2020-12-09 21:16:00	-0.53	-9.57	-9.84	0.003	-330.0	-326.0	-331.0	-329.0
2020-12-09 21:17:00	0.42	-9.52	-9.31	0.003	-329.0	-325.0	-331.0	-328.0
2020-12-09 21:18:00	0.53	-9.46	-9.19	-0.0152	-328.0	-326.0	-336.0	-333.0
2020-12-09 21:19:00	1.38	-9.28	-8.59	0.018	-334.0	-327.0	-335.0	-328.0
2020-12-09 21:20:00	1.88	-9.05	-8.11	-0.003	-328.0	-326.0	-329.0	-329.0
2020-12-09 21:21:00	2.78	-8.7	-7.31	0.0091	-328.0	-325.0	-331.0	-325.0
2020-12-09 21:22:00	1.43	-8.52	-7.8	-0.0398	-327.0	-325.0	-341.0	-340.0
2020-12-09 21:23:00	0.93	-8.41	-7.94	0.0029	-339.0	-333.0	-342.0	-338.0
2020-12-09 21:24:00	1.1	-8.27	-7.72	0.003	-336.0	-333.0	-338.0	-335.0
2020-12-09 21:25:00	1.43	-8.09	-7.38	0.006	-336.0	-332.0	-338.0	-334.0
2020-12-09 21:26:00	2.21	-7.81	-6.71	0.009	-333.0	-329.0	-334.0	-330.0
2020-12-09 21:27:00	2.74	-7.47	-6.1	-0.0	-330.0	-325.0	-331.0	-330.0
2020-12-09 21:28:00	3.18	-7.07	-5.48	-0.0	-329.0	-324.0	-331.0	-329.0
2020-12-09 21:29:00	3.81	-6.6	-4.69	-0.0	-326.0	-325.0	-329.0	-326.0
2020-12-09 21:30:00	4.63	-6.02	-3.7	0.0123	-326.0	-318.0	-326.0	-322.0
2020-12-09 21:31:00	4.76	-5.42	-3.04	-0.0093	-321.0	-318.0	-325.0	-324.0
2020-12-09 21:32:00	4.05	-4.92	-2.89	-0.0154	-324.0	-323.0	-329.0	-329.0
2020-12-09 21:33:00	3.48	-4.48	-2.74	-0.0061	-327.0	-326.0	-330.0	-329.0
2020-12-09 21:34:00	3.03	-4.1	-2.59	-0.0061	-327.0	-327.0	-331.0	-329.0
2020-12-09 21:35:00	2.53	-3.79	-2.52	-0.0061	-328.0	-328.0	-333.0	-330.0
2020-12-09 21:36:00	2.28	-3.5	-2.36	0.003	-330.0	-328.0	-331.0	-329.0
2020-12-09 21:37:00	2.07	-3.24	-2.21	-0.0	-329.0	-328.0	-331.0	-329.0
2020-12-09 21:38:00	1.63	-3.04	-2.22	-0.003	-330.0	-328.0	-332.0	-331.0
2020-12-09 21:39:00	1.07	-2.91	-2.37	-0.0091	-330.0	-330.0	-333.0	-333.0
2020-12-09 21:40:00	0.59	-2.83	-2.53	-0.0091	-331.0	-331.0	-337.0	-334.0
2020-12-09 21:41:00	0.31	-2.79	-2.64	0.003	-335.0	-331.0	-335.0	-334.0
2020-12-09 21:42:00	0.3	-2.76	-2.61	0.003	-334.0	-330.0	-334.0	-333.0
2020-12-09 21:43:00	0.2	-2.73	-2.63	-0.003	-333.0	-331.0	-334.0	-334.0
2020-12-09 21:44:00	0.94	-2.61	-2.14	0.015	-333.0	-326.0	-334.0	-328.0
2020-12-09 21:45:00	1.4	-2.44	-1.74	-0.0031	-327.0	-326.0	-329.0	-328.0
2020-12-09 21:46:00	1.15	-2.29	-1.72	-0.0122	-328.0	-326.0	-334.0	-332.0
2020-12-09 21:47:00	1.23	-2.14	-1.52	0.006	-332.0	-329.0	-334.0	-330.0
2020-12-09 21:48:00	0.87	-2.03	-1.59	-0.0091	-330.0	-329.0	-333.0	-333.0
2020-12-09 21:49:00	0.39	-1.98	-1.79	-0.009	-332.0	-331.0	-335.0	-335.0
2020-12-09 21:50:00	0.35	-1.94	-1.76	0.003	-334.0	-331.0	-336.0	-333.0
2020-12-09 21:51:00	-0.16	-1.96	-2.04	-0.012	-333.0	-331.0	-339.0	-337.0
2020-12-09 21:52:00	-0.32	-2.0	-2.16	0.0059	-338.0	-334.0	-339.0	-336.0
2020-12-09 21:53:00	-0.49	-2.06	-2.3	-0.003	-336.0	-335.0	-338.0	-337.0
2020-12-09 21:54:00	-0.4	-2.11	-2.31	0.003	-337.0	-335.0	-338.0	-336.0
2020-12-09 21:55:00	-0.54	-2.18	-2.45	-0.003	-337.0	-336.0	-340.0	-338.0
2020-12-09 21:56:00	-0.31	-2.22	-2.37	0.0088	-339.0	-336.0	-339.0	-336.0
2020-12-09 21:57:00	0.15	-2.2	-2.12	0.0089	-337.0	-333.0	-338.0	-334.0
2020-12-09 21:58:00	0.47	-2.14	-1.91	-0.0	-334.0	-332.0	-336.0	-334.0
2020-12-09 21:59:00	0.68	-2.05	-1.71	-0.0	-334.0	-330.0	-334.0	-334.0
2020-12-09 22:00:00	1.59	-1.86	-1.06	0.015	-333.0	-327.0	-336.0	-328.0
2020-12-09 22:01:00	2.36	-1.56	-0.38	0.0031	-327.0	-324.0	-330.0	-326.0
2020-12-09 22:02:00	2.75	-1.22	0.15	-0.0	-326.0	-321.0	-327.0	-326.0
2020-12-09 22:03:00	3.12	-0.83	0.73	0.0061	-326.0	-320.0	-327.0	-324.0
2020-12-09 22:04:00	3.21	-0.43	1.18	-0.0031	-323.0	-322.0	-327.0	-324.0
2020-12-09 22:05:00	3.23	-0.02	1.59	0.0062	-325.0	-321.0	-325.0	-323.0
2020-12-09 22:06:00	3.33	0.39	2.06	0.0093	-324.0	-321.0	-325.0	-321.0
2020-12-09 22:07:00	2.96	0.76	2.24	-0.0062	-321.0	-320.0	-324.0	-323.0
2020-12-09 22:08:00	2.68	1.1	2.44	0.0031	-323.0	-320.0	-324.0	-322.0
2020-12-09 22:09:00	2.6	1.42	2.73	-0.0	-320.0	-318.0	-322.0	-320.0
2020-12-09 22:10:00	2.9	1.79	3.24	0.0125	-320.0	-316.0	-321.0	-316.0
2020-12-09 22:11:00	2.27	2.07	3.2	-0.0094	-318.0	-316.0	-322.0	-321.0
2020-12-09 22:12:00	1.84	2.3	3.22	0.0031	-321.0	-320.0	-323.0	-320.0
2020-12-09 22:13:00	1.56	2.5	3.28	0.0093	-322.0	-318.0	-322.0	-319.0
2020-12-09 22:14:00	1.26	2.65	3.28	0.0031	-320.0	-316.0	-320.0	-319.0
2020-12-09 22:15:00	1.21	2.8	3.41	-0.0	-317.0	-316.0	-320.0	-317.0
2020-12-09 22:16:00	0.68	2.89	3.23	-0.0063	-318.0	-317.0	-322.0	-320.0
2020-12-09 22:17:00	-0.12	2.88	2.82	-0.0125	-319.0	-319.0	-324.0	-323.0
2020-12-09 22:18:00	-0.67	2.79	2.46	-0.0031	-322.0	-321.0	-327.0	-323.0
2020-12-09 22:19:00	-1.03	2.66	2.15	0.0031	-324.0	-321.0	-324.0	-323.0
2020-12-09 22:20:00	-1.38	2.49	1.8	-0.0031	-323.0	-321.0	-326.0	-324.0
2020-12-09 22:21:00	-1.44	2.31	1.59	0.0031	-324.0	-321.0	-325.0	-323.0
2020-12-09 22:22:00	-1.45	2.13	1.41	-0.0	-323.0	-322.0	-325.0	-323.0
2020-12-09 22:23:00	-1.29	1.97	1.33	0.0062	-324.0	-322.0	-324.0	-322.0
2020-12-09 22:24:00	-1.66	1.76	0.93	-0.0124	-322.0	-322.0	-326.0	-326.0
2020-12-09 22:25:00	-1.72	1.55	0.69	0.0031	-326.0	-322.0	-326.0	-325.0
2020-12-09 22:26:00	-1.44	1.37	0.65	0.0062	-325.0	-322.0	-326.0	-323.0
2020-12-09 22:27:00	-1.34	1.2	0.53	-0.0	-324.0	-323.0	-325.0	-324.0
2020-12-09 22:28:00	-1.22	1.05	0.43	-0.0	-324.0	-323.0	-326.0	-324.0
2020-12-09 22:29:00	-0.98	0.92	0.43	0.0031	-324.0	-322.0	-325.0	-323.0
2020-12-09 22:30:00	-0.54	0.86	0.59	0.0062	-323.0	-320.0	-323.0	-321.0
2020-12-09 22:31:00	-0.25	0.83	0.7	-0.0	-321.0	-321.0	-323.0	-321.0
2020-12-09 22:32:00	0.18	0.85	0.94	0.0093	-322.0	-317.0	-322.0	-319.0
2020-12-09 22:33:00	0.69	0.93	1.28	0.0031	-318.0	-316.0	-321.0	-317.0
2020-12-09 22:34:00	1.08	1.07	1.61	0.0032	-317.0	-314.0	-319.0	-316.0
2020-12-09 22:35:00	1.37	1.24	1.93	0.0063	-317.0	-313.0	-317.0	-315.0
2020-12-09 22:36:00	1.72	1.45	2.31	0.0095	-316.0	-311.0	-316.0	-313.0
2020-12-09 22:37:00	1.95	1.7	2.67	0.0032	-313.0	-311.0	-315.0	-312.0
2020-12-09 22:38:00	1.7	1.91	2.76	-0.0	-314.0	-312.0	-315.0	-314.0
2020-12-09 22:39:00	1.3	2.07	2.72	-0.0	-315.0	-313.0	-316.0	-315.0
2020-12-09 22:40:00	-0.09	2.06	2.02	-0.0254	-315.0	-315.0	-323.0	-323.0
2020-12-09 22:41:00	-0.47	2.0	1.77	0.0062	-321.0	-316.0	-322.0	-319.0
2020-12-09 22:42:00	0.04	2.01	2.03	0.0126	-317.0	-312.0	-318.0	-313.0
2020-12-09 22:43:00	0.45	2.06	2.29	0.0064	-314.0	-311.0	-315.0	-312.0
2020-12-09 22:44:00	0.77	2.16	2.54	0.0032	-312.0	-311.0	-315.0	-311.0
2020-12-09 22:45:00	1.02	2.29	2.8	0.0064	-312.0	-310.0	-313.0	-310.0
2020-12-09 22:46:00	1.34	2.45	3.12	0.0096	-311.0	-307.0	-312.0	-308.0
2020-12-09 22:47:00	1.29	2.62	3.26	-0.0	-309.0	-307.0	-310.0	-309.0
2020-12-09 22:48:00	1.28	2.78	3.42	0.0032	-309.0	-307.0	-310.0	-308.0
2020-12-09 22:49:00	1.15	2.92	3.5	-0.0	-308.0	-306.0	-310.0	-308.0
2020-12-09 22:50:00	0.83	3.02	3.44	-0.0065	-307.0	-306.0	-309.0	-309.0
2020-12-09 22:51:00	0.91	3.14	3.59	0.0065	-308.0	-306.0	-309.0	-306.0
2020-12-09 22:52:00	0.73	3.23	3.6	-0.0033	-306.0	-305.0	-308.0	-307.0
2020-12-09 22:53:00	0.65	3.31	3.64	-0.0	-306.0	-306.0	-308.0	-306.0
2020-12-09 22:54:00	0.25	3.34	3.47	-0.0033	-307.0	-305.0	-309.0	-308.0
2020-12-09 22:55:00	-0.46	3.28	3.05	-0.0065	-309.0	-307.0	-312.0	-311.0
2020-12-09 22:56:00	-0.69	3.2	2.86	0.0064	-311.0	-309.0	-313.0	-309.0
2020-12-09 22:57:00	-0.85	3.09	2.67	-0.0	-309.0	-309.0	-312.0	-309.0
2020-12-09 22:58:00	-0.83	2.99	2.57	0.0032	-309.0	-308.0	-312.0	-308.0
2020-12-09 22:59:00	-0.84	2.88	2.46	-0.0	-308.0	-304.0	-310.0	-308.0
2020-12-09 23:00:00	-0.97	2.76	2.27	0.0032	-310.0	-304.0	-310.0	-309.0
2020-12-09 23:01:00	-1.19	2.61	2.02	-0.0	-310.0	-310.0	-310.0	-310.0
2020-12-10 09:01:00	-0.92	2.5	2.04	0.0097	-310.0	-305.0	-318.0	-307.0
2020-12-10 09:02:00	0.01	2.5	2.5	0.0163	-306.0	-300.0	-308.0	-301.0
2020-12-10 09:03:00	0.17	2.52	2.6	-0.01	-301.0	-300.0	-306.0	-304.0
2020-12-10 09:04:00	0.34	2.56	2.73	0.0066	-305.0	-300.0	-309.0	-303.0
2020-12-10 09:05:00	0.64	2.64	2.96	0.0099	-304.0	-298.0	-304.0	-301.0
2020-12-10 09:06:00	0.36	2.69	2.86	-0.0133	-300.0	-300.0	-305.0	-304.0
2020-12-10 09:07:00	0.12	2.7	2.76	0.0033	-305.0	-302.0	-309.0	-304.0
2020-12-10 09:08:00	-0.09	2.69	2.64	0.0065	-306.0	-302.0	-306.0	-304.0
2020-12-10 09:09:00	-0.65	2.61	2.28	-0.0033	-306.0	-304.0	-308.0	-307.0
2020-12-10 09:10:00	-1.01	2.48	1.98	-0.0	-307.0	-306.0	-310.0	-307.0
2020-12-10 09:11:00	-1.48	2.3	1.55	-0.0032	-308.0	-305.0	-312.0	-309.0
2020-12-10 09:12:00	-1.87	2.06	1.12	-0.0032	-309.0	-307.0	-310.0	-310.0
2020-12-10 09:13:00	-1.67	1.85	1.02	0.0097	-310.0	-307.0	-310.0	-307.0
2020-12-10 09:14:00	-1.5	1.67	0.92	0.0032	-308.0	-306.0	-309.0	-307.0
2020-12-10 09:15:00	-0.95	1.55	1.07	0.013	-308.0	-304.0	-310.0	-304.0
2020-12-10 09:16:00	-0.59	1.47	1.18	0.0033	-305.0	-302.0	-306.0	-304.0
2020-12-10 09:17:00	0.28	1.51	1.65	0.0132	-303.0	-296.0	-304.0	-299.0
2020-12-10 09:18:00	1.42	1.69	2.4	0.0134	-298.0	-290.0	-299.0	-294.0
2020-12-10 09:19:00	2.16	1.96	3.03	-0.0034	-292.0	-290.0	-294.0	-293.0
2020-12-10 09:20:00	2.6	2.28	3.58	-0.0034	-291.0	-290.0	-294.0	-292.0
2020-12-10 09:21:00	2.44	2.59	3.81	-0.0068	-292.0	-291.0	-295.0	-294.0
2020-12-10 09:22:00	2.17	2.86	3.94	-0.0068	-292.0	-289.0	-294.0	-294.0
2020-12-10 09:23:00	1.7	3.07	3.92	-0.0034	-294.0	-293.0	-295.0	-295.0
2020-12-10 09:24:00	1.01	3.2	3.7	-0.0068	-295.0	-294.0	-298.0	-297.0
2020-12-10 09:25:00	0.72	3.29	3.65	0.0067	-297.0	-294.0	-299.0	-295.0
2020-12-10 09:26:00	0.57	3.36	3.64	0.0034	-295.0	-291.0	-297.0	-294.0
2020-12-10 09:27:00	0.38	3.41	3.6	0.0034	-295.0	-291.0	-295.0	-294.0
2020-12-10 09:28:00	0.95	3.52	4.0	0.0171	-293.0	-288.0	-294.0	-288.0
2020-12-10 09:29:00	0.94	3.64	4.11	-0.0105	-287.0	-286.0	-292.0	-290.0
2020-12-10 09:30:00	0.3	3.68	3.83	-0.0103	-291.0	-288.0	-296.0	-294.0
2020-12-10 09:31:00	-0.05	3.67	3.65	0.0034	-294.0	-292.0	-297.0	-293.0
2020-12-10 09:32:00	-0.59	3.6	3.3	-0.0034	-294.0	-293.0	-297.0	-295.0
2020-12-10 09:33:00	-0.46	3.54	3.31	0.0102	-294.0	-291.0	-295.0	-291.0
2020-12-10 09:34:00	-0.92	3.43	2.97	-0.0137	-291.0	-289.0	-295.0	-295.0
2020-12-10 09:35:00	-0.84	3.32	2.9	0.0068	-294.0	-292.0	-295.0	-292.0
2020-12-10 09:36:00	-0.68	3.24	2.89	0.0068	-293.0	-290.0	-294.0	-291.0
2020-12-10 09:37:00	-0.35	3.19	3.02	0.0103	-292.0	-288.0	-293.0	-289.0
2020-12-10 09:38:00	0.07	3.2	3.24	0.0069	-289.0	-287.0	-291.0	-287.0
2020-12-10 09:39:00	0.53	3.27	3.53	0.007	-287.0	-284.0	-288.0	-285.0
2020-12-10 09:40:00	0.86	3.37	3.8	-0.0	-284.0	-282.0	-285.0	-284.0
2020-12-10 09:41:00	1.34	3.54	4.21	0.0106	-284.0	-280.0	-287.0	-281.0
2020-12-10 09:42:00	0.36	3.59	3.77	-0.032	-281.0	-280.0	-290.0	-290.0
2020-12-10 09:43:00	-0.09	3.58	3.53	0.0069	-290.0	-287.0	-294.0	-288.0
2020-12-10 09:44:00	-1.45	3.4	2.67	-0.0242	-289.0	-287.0	-298.0	-296.0
2020-12-10 09:45:00	-3.05	3.01	1.49	-0.0203	-296.0	-296.0	-305.0	-302.0
2020-12-10 09:46:00	-3.19	2.62	1.02	0.0231	-303.0	-294.0	-303.0	-296.0
2020-12-10 09:47:00	-3.28	2.21	0.57	-0.0	-297.0	-295.0	-299.0	-297.0
2020-12-10 09:48:00	-2.82	1.85	0.44	0.0068	-296.0	-294.0	-298.0	-294.0
2020-12-10 09:49:00	-2.17	1.58	0.5	0.0102	-295.0	-290.0	-297.0	-292.0
2020-12-10 09:50:00	-1.16	1.44	0.86	0.0171	-293.0	-287.0	-293.0	-288.0
2020-12-10 09:51:00	-0.75	1.34	0.97	-0.0069	-288.0	-287.0	-291.0	-290.0
2020-12-10 09:52:00	-0.99	1.22	0.73	-0.0103	-291.0	-290.0	-295.0	-294.0
2020-12-10 09:53:00	-1.11	1.08	0.53	-0.0034	-293.0	-291.0	-297.0	-294.0
2020-12-10 09:54:00	-1.91	0.84	-0.11	-0.0169	-295.0	-295.0	-302.0	-300.0
2020-12-10 09:55:00	-2.97	0.47	-1.01	-0.0133	-301.0	-299.0	-309.0	-305.0
2020-12-10 09:56:00	-3.1	0.08	-1.47	0.0098	-305.0	-301.0	-306.0	-302.0
2020-12-10 09:57:00	-2.89	-0.28	-1.73	0.0066	-303.0	-298.0	-305.0	-301.0
2020-12-10 09:58:00	-3.89	-0.76	-2.71	-0.023	-304.0	-302.0	-317.0	-311.0
2020-12-10 09:59:00	-3.78	-1.24	-3.12	0.0097	-310.0	-305.0	-310.0	-307.0
2020-12-10 10:00:00	-3.62	-1.69	-3.5	-0.0	-308.0	-305.0	-312.0	-308.0
2020-12-10 10:01:00	-3.04	-2.07	-3.59	0.0097	-309.0	-305.0	-309.0	-306.0
2020-12-10 10:02:00	-3.12	-2.46	-4.02	-0.0163	-306.0	-305.0	-312.0	-311.0
2020-12-10 10:03:00	-2.45	-2.77	-3.99	0.0065	-309.0	-307.0	-313.0	-307.0
2020-12-10 10:04:00	-1.85	-3.0	-3.92	0.0032	-308.0	-304.0	-309.0	-307.0
2020-12-10 10:05:00	-1.2	-3.15	-3.75	-0.0033	-305.0	-305.0	-309.0	-306.0
2020-12-10 10:06:00	-0.67	-3.23	-3.57	0.0033	-307.0	-304.0	-309.0	-306.0
2020-12-10 10:07:00	0.27	-3.2	-3.06	0.0098	-305.0	-302.0	-307.0	-302.0
2020-12-10 10:08:00	0.52	-3.13	-2.87	-0.0033	-304.0	-301.0	-305.0	-305.0
2020-12-10 10:09:00	0.83	-3.03	-2.61	-0.0	-304.0	-302.0	-305.0	-304.0
2020-12-10 10:10:00	1.17	-2.88	-2.3	0.0033	-304.0	-300.0	-304.0	-303.0
2020-12-10 10:11:00	1.62	-2.68	-1.87	0.0066	-303.0	-301.0	-304.0	-301.0
2020-12-10 10:12:00	1.49	-2.49	-1.75	-0.01	-301.0	-300.0	-304.0	-304.0
2020-12-10 10:13:00	1.76	-2.27	-1.4	0.0033	-302.0	-301.0	-305.0	-301.0
2020-12-10 10:14:00	1.62	-2.07	-1.26	-0.0033	-302.0	-300.0	-304.0	-303.0
2020-12-10 10:15:00	1.36	-1.9	-1.22	-0.0033	-303.0	-302.0	-306.0	-304.0
2020-12-10 10:16:00	1.16	-1.76	-1.18	-0.0	-304.0	-304.0	-304.0	-304.0
2020-12-10 10:31:00	1.26	-1.6	-0.97	0.0066	-304.0	-300.0	-306.0	-302.0
2020-12-10 10:32:00	1.28	-1.44	-0.8	-0.0033	-301.0	-300.0	-304.0	-302.0
2020-12-10 10:33:00	1.01	-1.31	-0.81	-0.0066	-302.0	-301.0	-306.0	-304.0
2020-12-10 10:34:00	1.06	-1.18	-0.65	0.0066	-304.0	-302.0	-305.0	-302.0
2020-12-10 10:35:00	1.18	-1.03	-0.44	0.0066	-303.0	-300.0	-303.0	-301.0
2020-12-10 10:36:00	0.71	-0.95	-0.59	-0.0133	-301.0	-300.0	-306.0	-305.0
2020-12-10 10:37:00	0.39	-0.9	-0.7	-0.0	-305.0	-304.0	-308.0	-305.0
2020-12-10 10:38:00	-0.07	-0.91	-0.94	-0.0066	-305.0	-305.0	-307.0	-307.0
2020-12-10 10:39:00	-0.21	-0.93	-1.04	0.0033	-307.0	-305.0	-308.0	-306.0
2020-12-10 10:40:00	-0.65	-1.01	-1.34	-0.0065	-307.0	-305.0	-309.0	-309.0
2020-12-10 10:41:00	-0.24	-1.04	-1.16	0.013	-308.0	-303.0	-308.0	-304.0
2020-12-10 10:42:00	0.31	-1.0	-0.85	0.0066	-304.0	-301.0	-305.0	-302.0
2020-12-10 10:43:00	0.27	-0.97	-0.83	-0.0099	-302.0	-301.0	-305.0	-305.0
2020-12-10 10:44:00	0.63	-0.89	-0.57	0.0098	-305.0	-301.0	-305.0	-302.0
2020-12-10 10:45:00	0.46	-0.83	-0.6	-0.0066	-303.0	-302.0	-305.0	-305.0
2020-12-10 10:46:00	0.6	-0.76	-0.46	0.0066	-305.0	-303.0	-306.0	-303.0
2020-12-10 10:47:00	0.92	-0.64	-0.18	0.0066	-303.0	-300.0	-307.0	-301.0
2020-12-10 10:48:00	1.47	-0.46	0.28	0.0132	-302.0	-297.0	-303.0	-298.0
2020-12-10 10:49:00	1.49	-0.27	0.47	-0.0033	-299.0	-296.0	-301.0	-300.0
2020-12-10 10:50:00	1.56	-0.08	0.7	0.0033	-300.0	-298.0	-302.0	-299.0
2020-12-10 10:51:00	1.01	0.05	0.55	-0.0134	-299.0	-299.0	-306.0	-303.0
2020-12-10 10:52:00	0.61	0.12	0.43	-0.0033	-302.0	-301.0	-304.0	-303.0
2020-12-10 10:53:00	0.71	0.21	0.57	0.0066	-302.0	-300.0	-305.0	-300.0
2020-12-10 10:54:00	0.22	0.24	0.35	-0.01	-301.0	-300.0	-305.0	-304.0
2020-12-10 10:55:00	0.03	0.24	0.26	-0.0	-303.0	-302.0	-305.0	-303.0
2020-12-10 10:56:00	-0.48	0.18	-0.06	-0.0099	-303.0	-302.0	-307.0	-306.0
2020-12-10 10:57:00	-1.29	0.02	-0.62	-0.0065	-308.0	-304.0	-310.0	-310.0
2020-12-10 10:58:00	-2.12	-0.24	-1.3	-0.0129	-309.0	-308.0	-313.0	-313.0
2020-12-10 10:59:00	-2.26	-0.52	-1.65	0.0032	-312.0	-308.0	-313.0	-311.0
2020-12-10 11:00:00	-1.84	-0.75	-1.67	0.0096	-311.0	-308.0	-314.0	-308.0
2020-12-10 11:01:00	-1.59	-0.95	-1.75	-0.0032	-308.0	-306.0	-310.0	-309.0
2020-12-10 11:02:00	-0.7	-1.04	-1.39	0.0194	-310.0	-302.0	-311.0	-304.0
2020-12-10 11:03:00	-0.09	-1.05	-1.09	-0.0033	-303.0	-302.0	-306.0	-304.0
2020-12-10 11:04:00	0.07	-1.04	-1.01	-0.0066	-304.0	-303.0	-307.0	-306.0
2020-12-10 11:05:00	0.05	-1.04	-1.01	-0.0033	-306.0	-305.0	-308.0	-307.0
2020-12-10 11:06:00	0.57	-0.97	-0.68	0.013	-307.0	-301.0	-307.0	-303.0
2020-12-10 11:07:00	0.5	-0.9	-0.65	-0.0099	-303.0	-301.0	-308.0	-306.0
2020-12-10 11:08:00	0.06	-0.9	-0.86	-0.0131	-305.0	-304.0	-309.0	-309.0
2020-12-10 11:09:00	0.31	-0.86	-0.7	0.0129	-309.0	-304.0	-310.0	-305.0
2020-12-10 11:10:00	0.08	-0.85	-0.8	-0.0065	-306.0	-304.0	-309.0	-308.0
2020-12-10 11:11:00	0.08	-0.84	-0.8	0.0032	-308.0	-305.0	-308.0	-307.0
2020-12-10 11:12:00	0.09	-0.82	-0.78	-0.0	-307.0	-306.0	-308.0	-307.0
2020-12-10 11:13:00	0.23	-0.8	-0.68	0.0033	-307.0	-305.0	-309.0	-306.0
2020-12-10 11:14:00	0.2	-0.77	-0.67	-0.0	-307.0	-306.0	-309.0	-307.0
2020-12-10 11:15:00	0.05	-0.76	-0.74	-0.0	-308.0	-306.0	-309.0	-308.0
2020-12-10 11:16:00	-0.28	-0.8	-0.94	-0.0065	-308.0	-307.0	-311.0	-310.0
2020-12-10 11:17:00	-0.08	-0.81	-0.85	0.0097	-310.0	-307.0	-311.0	-307.0
2020-12-10 11:18:00	-0.06	-0.82	-0.85	-0.0	-308.0	-307.0	-309.0	-308.0
2020-12-10 11:19:00	-0.42	-0.87	-1.08	-0.0097	-308.0	-308.0	-314.0	-311.0
2020-12-10 11:20:00	-0.86	-0.98	-1.41	-0.0064	-311.0	-311.0	-316.0	-313.0
2020-12-10 11:21:00	-0.94	-1.1	-1.57	0.0032	-313.0	-309.0	-314.0	-312.0
2020-12-10 11:22:00	-0.54	-1.16	-1.43	0.0064	-311.0	-308.0	-313.0	-309.0
2020-12-10 11:23:00	-0.24	-1.19	-1.31	0.0032	-310.0	-308.0	-311.0	-309.0
2020-12-10 11:24:00	0.24	-1.16	-1.05	0.0032	-308.0	-306.0	-309.0	-307.0
2020-12-10 11:25:00	0.42	-1.11	-0.9	-0.0033	-307.0	-305.0	-308.0	-308.0
2020-12-10 11:26:00	0.53	-1.05	-0.78	-0.0033	-307.0	-305.0	-309.0	-308.0
2020-12-10 11:27:00	0.72	-0.96	-0.6	0.0032	-308.0	-307.0	-310.0	-307.0
2020-12-10 11:28:00	0.05	-0.95	-0.93	-0.0195	-307.0	-307.0	-313.0	-313.0
2020-12-10 11:29:00	-0.1	-0.96	-1.01	0.0064	-313.0	-311.0	-315.0	-311.0
2020-12-10 11:30:00	-0.17	-0.98	-1.07	0.0064	-313.0	-309.0	-313.0	-311.0
2020-12-10 11:31:00	-0.06	-0.99	-1.02	-0.0	-310.0	-310.0	-310.0	-310.0
2020-12-10 13:31:00	-0.35	-1.04	-1.21	-0.0032	-312.0	-308.0	-314.0	-313.0
2020-12-10 13:32:00	-0.5	-1.1	-1.35	-0.0	-313.0	-310.0	-314.0	-313.0
2020-12-10 13:33:00	0.1	-1.09	-1.04	0.0191	-314.0	-307.0	-314.0	-308.0
2020-12-10 13:34:00	0.1	-1.07	-1.02	-0.0065	-309.0	-309.0	-313.0	-311.0
2020-12-10 13:35:00	-0.27	-1.11	-1.24	-0.0064	-312.0	-311.0	-315.0	-314.0
2020-12-10 13:36:00	-0.08	-1.12	-1.16	0.0096	-314.0	-310.0	-316.0	-311.0
2020-12-10 13:37:00	0.19	-1.09	-1.0	0.0032	-311.0	-309.0	-313.0	-310.0
2020-12-10 13:38:00	0.24	-1.06	-0.94	-0.0	-311.0	-309.0	-314.0	-311.0
2020-12-10 13:39:00	0.54	-1.0	-0.73	0.0096	-312.0	-306.0	-312.0	-309.0
2020-12-10 13:40:00	1.09	-0.86	-0.31	0.0097	-309.0	-305.0	-309.0	-306.0
2020-12-10 13:41:00	0.76	-0.76	-0.38	-0.0163	-306.0	-305.0	-313.0	-311.0
2020-12-10 13:42:00	1.04	-0.63	-0.11	0.0097	-310.0	-305.0	-311.0	-307.0
2020-12-10 13:43:00	1.17	-0.49	0.1	-0.0	-307.0	-305.0	-309.0	-307.0
2020-12-10 13:44:00	0.82	-0.39	0.02	-0.0098	-307.0	-306.0	-311.0	-310.0
2020-12-10 13:45:00	0.56	-0.32	-0.04	-0.0	-310.0	-308.0	-312.0	-310.0
2020-12-10 13:46:00	0.38	-0.27	-0.08	-0.0065	-308.0	-307.0	-311.0	-310.0
2020-12-10 13:47:00	0.5	-0.21	0.04	0.0032	-309.0	-307.0	-310.0	-308.0
2020-12-10 13:48:00	0.56	-0.14	0.14	-0.0	-308.0	-307.0	-310.0	-308.0
2020-12-10 13:49:00	0.44	-0.08	0.14	-0.0	-309.0	-308.0	-310.0	-309.0
2020-12-10 13:50:00	0.34	-0.04	0.13	-0.0	-309.0	-307.0	-310.0	-309.0
2020-12-10 13:51:00	0.14	-0.02	0.04	-0.0065	-308.0	-307.0	-311.0	-310.0
2020-12-10 13:52:00	-0.0	-0.02	-0.02	0.0032	-311.0	-308.0	-311.0	-310.0
2020-12-10 13:53:00	0.3	0.01	0.16	0.0097	-310.0	-306.0	-311.0	-307.0
2020-12-10 13:54:00	0.47	0.07	0.31	-0.0033	-306.0	-305.0	-308.0	-307.0
2020-12-10 13:55:00	0.68	0.16	0.5	0.0033	-307.0	-305.0	-309.0	-306.0
2020-12-10 13:56:00	0.77	0.25	0.64	-0.0	-306.0	-304.0	-308.0	-306.0
2020-12-10 13:57:00	0.78	0.35	0.74	-0.0033	-305.0	-304.0	-308.0	-306.0
2020-12-10 13:58:00	1.13	0.49	1.06	0.0066	-305.0	-301.0	-306.0	-303.0
2020-12-10 13:59:00	1.4	0.67	1.37	-0.0	-302.0	-301.0	-305.0	-302.0
2020-12-10 14:00:00	1.74	0.89	1.76	0.0066	-302.0	-300.0	-303.0	-300.0
2020-12-10 14:01:00	0.96	1.01	1.49	-0.0199	-301.0	-300.0	-307.0	-307.0
2020-12-10 14:02:00	0.65	1.09	1.41	0.0065	-307.0	-302.0	-307.0	-305.0
2020-12-10 14:03:00	0.41	1.14	1.34	-0.0	-305.0	-303.0	-306.0	-305.0
2020-12-10 14:04:00	0.08	1.15	1.19	-0.0033	-305.0	-303.0	-307.0	-306.0
2020-12-10 14:05:00	-0.27	1.11	0.98	-0.0033	-306.0	-303.0	-307.0	-307.0
2020-12-10 14:06:00	-0.25	1.08	0.96	0.0065	-307.0	-303.0	-307.0	-305.0
2020-12-10 14:07:00	0.02	1.09	1.09	0.0066	-305.0	-303.0	-306.0	-303.0
2020-12-10 14:08:00	0.55	1.15	1.43	0.0132	-304.0	-299.0	-305.0	-300.0
2020-12-10 14:09:00	0.57	1.22	1.51	-0.0067	-300.0	-300.0	-303.0	-302.0
2020-12-10 14:10:00	0.79	1.32	1.72	0.0066	-302.0	-300.0	-303.0	-300.0
2020-12-10 14:11:00	0.74	1.42	1.78	-0.0033	-300.0	-300.0	-303.0	-301.0
2020-12-10 14:12:00	0.25	1.45	1.57	-0.01	-301.0	-300.0	-305.0	-304.0
2020-12-10 14:13:00	-0.34	1.4	1.23	-0.0066	-304.0	-302.0	-306.0	-306.0
2020-12-10 14:14:00	-0.34	1.36	1.19	0.0098	-306.0	-302.0	-306.0	-303.0
2020-12-10 14:15:00	-0.35	1.32	1.14	-0.0	-303.0	-300.0	-304.0	-303.0
2020-12-10 14:16:00	-0.61	1.24	0.93	-0.0033	-304.0	-302.0	-307.0	-305.0
2020-12-10 14:17:00	-1.03	1.11	0.6	-0.0	-307.0	-305.0	-309.0	-307.0
2020-12-10 14:18:00	-1.25	0.96	0.33	-0.0	-307.0	-305.0	-309.0	-307.0
2020-12-10 14:19:00	-1.47	0.77	0.04	-0.0	-308.0	-306.0	-309.0	-308.0
2020-12-10 14:20:00	-1.16	0.63	0.05	0.0065	-307.0	-304.0	-309.0	-305.0
2020-12-10 14:21:00	-1.05	0.5	-0.03	-0.0033	-305.0	-304.0	-309.0	-306.0
2020-12-10 14:22:00	-0.55	0.43	0.15	0.0098	-306.0	-302.0	-308.0	-303.0
2020-12-10 14:23:00	0.04	0.43	0.45	0.0066	-303.0	-301.0	-306.0	-301.0
2020-12-10 14:24:00	0.15	0.45	0.53	-0.0066	-301.0	-301.0	-305.0	-303.0
2020-12-10 14:25:00	0.2	0.48	0.57	-0.0033	-302.0	-302.0	-306.0	-303.0
2020-12-10 14:26:00	0.08	0.49	0.53	-0.0033	-303.0	-300.0	-306.0	-304.0
2020-12-10 14:27:00	0.51	0.55	0.8	0.0099	-303.0	-300.0	-306.0	-300.0
2020-12-10 14:28:00	0.61	0.63	0.93	-0.0	-301.0	-298.0	-304.0	-301.0
2020-12-10 14:29:00	1.01	0.75	1.26	0.0067	-300.0	-295.0	-303.0	-298.0
2020-12-10 14:30:00	1.45	0.93	1.66	0.0067	-298.0	-294.0	-299.0	-296.0
2020-12-10 14:31:00	1.25	1.09	1.72	-0.0101	-296.0	-293.0	-301.0	-299.0
2020-12-10 14:32:00	1.17	1.24	1.82	-0.0	-298.0	-297.0	-301.0	-298.0
2020-12-10 14:33:00	1.16	1.38	1.96	0.0034	-298.0	-296.0	-300.0	-297.0
2020-12-10 14:34:00	0.94	1.5	1.97	-0.0034	-297.0	-295.0	-300.0	-298.0
2020-12-10 14:35:00	0.73	1.59	1.96	0.0033	-299.0	-295.0	-301.0	-298.0
2020-12-10 14:36:00	0.66	1.67	2.0	0.0034	-298.0	-295.0	-299.0	-297.0
2020-12-10 14:37:00	0.16	1.69	1.77	-0.0135	-296.0	-294.0	-300.0	-300.0
2020-12-10 14:38:00	0.45	1.75	1.98	0.0134	-299.0	-294.0	-301.0	-295.0
2020-12-10 14:39:00	0.32	1.79	1.95	-0.0034	-296.0	-294.0	-301.0	-297.0
2020-12-10 14:40:00	-0.19	1.77	1.67	-0.0067	-298.0	-295.0	-303.0	-300.0
2020-12-10 14:41:00	-0.79	1.67	1.27	-0.0	-302.0	-299.0	-305.0	-302.0
2020-12-10 14:42:00	-0.26	1.63	1.5	0.0232	-302.0	-294.0	-304.0	-295.0
2020-12-10 14:43:00	-0.2	1.61	1.51	-0.0068	-295.0	-292.0	-299.0	-297.0
2020-12-10 14:44:00	-0.95	1.49	1.02	-0.0134	-299.0	-296.0	-304.0	-303.0
2020-12-10 14:45:00	-1.27	1.33	0.7	0.0033	-303.0	-296.0	-305.0	-302.0
2020-12-10 14:46:00	-1.81	1.11	0.2	-0.0099	-302.0	-300.0	-305.0	-305.0
2020-12-10 14:47:00	-1.56	0.91	0.13	0.0099	-304.0	-299.0	-311.0	-301.0
2020-12-10 14:48:00	-1.34	0.74	0.07	-0.0067	-299.0	-296.0	-303.0	-301.0
2020-12-10 14:49:00	-1.4	0.57	-0.13	-0.0066	-301.0	-301.0	-306.0	-303.0
2020-12-10 14:50:00	-1.25	0.41	-0.21	0.0033	-303.0	-301.0	-305.0	-302.0
2020-12-10 14:51:00	-1.48	0.23	-0.51	-0.0133	-301.0	-301.0	-307.0	-305.0
2020-12-10 14:52:00	-1.8	0.0	-0.9	-0.0099	-304.0	-304.0	-307.0	-307.0
2020-12-10 14:53:00	-1.91	-0.24	-1.19	-0.0066	-305.0	-305.0	-309.0	-307.0
2020-12-10 14:54:00	-2.26	-0.52	-1.65	-0.0065	-308.0	-306.0	-310.0	-310.0
2020-12-10 14:55:00	-1.84	-0.75	-1.67	0.0129	-310.0	-305.0	-310.0	-306.0
2020-12-10 14:56:00	-2.1	-1.01	-2.06	-0.0163	-306.0	-306.0	-312.0	-311.0
2020-12-10 14:57:00	-1.63	-1.22	-2.03	0.0223	-314.0	-307.0	-315.0	-307.0
2020-12-10 14:58:00	-1.48	-1.4	-2.14	-0.0065	-307.0	-302.0	-310.0	-309.0
2020-12-10 14:59:00	-1.54	-1.59	-2.36	-0.0032	-310.0	-307.0	-313.0	-311.0
2020-12-10 15:00:00	-0.96	-1.71	-2.19	0.0192	-313.0	-306.0	-314.0	-307.0
2020-12-10 15:01:00	-0.64	-1.79	-2.11	-0.0	-308.0	-308.0	-308.0	-308.0
2020-12-10 21:00:00	-0.41	-1.89	-2.09	-0.0	-310.0	-310.0	-310.0	-310.0
2020-12-10 21:01:00	0.52	-1.82	-1.56	0.013	-307.0	-303.0	-308.0	-303.0
2020-12-10 21:02:00	1.24	-1.67	-1.05	0.0066	-304.0	-299.0	-304.0	-302.0
2020-12-10 21:03:00	1.78	-1.45	-0.56	0.0033	-302.0	-299.0	-304.0	-301.0
2020-12-10 21:04:00	2.05	-1.19	-0.17	0.0033	-302.0	-299.0	-303.0	-301.0
2020-12-10 21:05:00	1.24	-1.04	-0.42	-0.0199	-302.0	-301.0	-308.0	-308.0
2020-12-10 21:06:00	1.07	-0.9	-0.37	0.0065	-307.0	-304.0	-309.0	-305.0
2020-12-10 21:07:00	0.8	-0.8	-0.4	0.0033	-307.0	-305.0	-309.0	-306.0
2020-12-10 21:08:00	0.73	-0.71	-0.35	0.0065	-307.0	-305.0	-311.0	-305.0
2020-12-10 21:09:00	0.78	-0.61	-0.22	0.0033	-305.0	-302.0	-307.0	-304.0
2020-12-10 21:10:00	0.66	-0.53	-0.2	-0.0	-305.0	-301.0	-306.0	-305.0
2020-12-10 21:11:00	0.82	-0.43	-0.02	0.0033	-304.0	-302.0	-306.0	-303.0
2020-12-10 21:12:00	0.88	-0.32	0.12	-0.0	-303.0	-302.0	-305.0	-303.0
2020-12-10 21:13:00	1.0	-0.19	0.31	0.0033	-303.0	-300.0	-304.0	-302.0
2020-12-10 21:14:00	1.29	-0.03	0.61	0.0033	-301.0	-296.0	-303.0	-300.0
2020-12-10 21:15:00	1.78	0.19	1.08	0.0133	-301.0	-295.0	-302.0	-297.0
2020-12-10 21:16:00	1.61	0.39	1.2	-0.0135	-296.0	-295.0	-301.0	-300.0
2020-12-10 21:17:00	1.93	0.63	1.6	0.0133	-300.0	-294.0	-300.0	-296.0
2020-12-10 21:18:00	2.01	0.88	1.89	-0.0	-296.0	-294.0	-298.0	-296.0
2020-12-10 21:19:00	2.32	1.18	2.34	0.0101	-296.0	-291.0	-299.0	-293.0
2020-12-10 21:20:00	2.12	1.44	2.5	-0.0137	-291.0	-291.0	-295.0	-295.0
2020-12-10 21:21:00	1.99	1.69	2.68	0.0034	-295.0	-291.0	-296.0	-294.0
2020-12-10 21:22:00	1.64	1.89	2.71	-0.0068	-293.0	-292.0	-297.0	-295.0
2020-12-10 21:23:00	1.68	2.1	2.94	0.0068	-294.0	-291.0	-296.0	-292.0
2020-12-10 21:24:00	1.71	2.32	3.17	0.0068	-293.0	-290.0	-294.0	-291.0
2020-12-10 21:25:00	1.85	2.55	3.47	0.0103	-292.0	-288.0	-293.0	-289.0
2020-12-10 21:26:00	1.8	2.77	3.67	0.0069	-291.0	-287.0	-293.0	-289.0
2020-12-10 21:27:00	1.75	2.99	3.86	-0.0035	-287.0	-285.0	-290.0	-288.0
2020-12-10 21:28:00	1.57	3.19	3.97	-0.0	-288.0	-284.0	-289.0	-288.0
2020-12-10 21:29:00	1.57	3.38	4.17	0.0069	-288.0	-284.0	-290.0	-286.0
2020-12-10 21:30:00	1.43	3.56	4.28	0.0035	-287.0	-284.0	-289.0	-286.0
2020-12-10 21:31:00	0.94	3.68	4.15	-0.0105	-285.0	-284.0	-289.0	-288.0
2020-12-10 21:32:00	0.14	3.7	3.77	-0.0069	-289.0	-289.0	-293.0	-291.0
2020-12-10 21:33:00	-0.82	3.6	3.19	-0.0103	-291.0	-290.0	-295.0	-294.0
2020-12-10 21:34:00	-0.93	3.48	3.01	0.0136	-294.0	-290.0	-298.0	-290.0
2020-12-10 21:35:00	-1.15	3.34	2.76	-0.0	-291.0	-289.0	-293.0	-291.0
2020-12-10 21:36:00	-0.77	3.24	2.85	0.0137	-291.0	-286.0	-292.0	-287.0
2020-12-10 21:37:00	0.34	3.28	3.45	0.0244	-287.0	-274.0	-289.0	-280.0
2020-12-10 21:38:00	0.7	3.37	3.72	-0.0071	-280.0	-278.0	-283.0	-282.0
2020-12-10 21:39:00	1.09	3.5	4.05	0.0036	-281.0	-277.0	-283.0	-280.0
2020-12-10 21:40:00	1.33	3.67	4.34	-0.0	-279.0	-276.0	-282.0	-279.0
2020-12-10 21:41:00	1.1	3.81	4.36	-0.0036	-280.0	-278.0	-284.0	-281.0
2020-12-10 21:42:00	1.33	3.98	4.64	0.0072	-279.0	-277.0	-281.0	-277.0
2020-12-10 21:43:00	1.34	4.14	4.81	0.0072	-279.0	-274.0	-280.0	-277.0
2020-12-10 21:44:00	0.81	4.24	4.65	-0.0072	-278.0	-275.0	-282.0	-280.0
2020-12-10 21:45:00	-0.02	4.24	4.23	-0.0071	-281.0	-278.0	-285.0	-283.0
2020-12-10 21:46:00	0.02	4.24	4.25	0.0177	-283.0	-277.0	-286.0	-278.0
2020-12-10 21:47:00	-0.42	4.19	3.98	-0.0108	-278.0	-276.0	-283.0	-281.0
2020-12-10 21:48:00	0.41	4.24	4.45	0.032	-281.0	-271.0	-282.0	-272.0
2020-12-10 21:49:00	0.69	4.33	4.68	-0.0074	-271.0	-268.0	-276.0	-273.0
2020-12-10 21:50:00	1.01	4.46	4.96	-0.0	-271.0	-268.0	-274.0	-271.0
2020-12-10 21:51:00	1.08	4.59	5.13	-0.0037	-270.0	-268.0	-273.0	-271.0
2020-12-10 21:52:00	0.85	4.7	5.12	-0.0037	-271.0	-268.0	-273.0	-272.0
2020-12-10 21:53:00	0.71	4.79	5.14	-0.0	-271.0	-269.0	-275.0	-271.0
2020-12-10 21:54:00	0.24	4.82	4.94	-0.0037	-272.0	-266.0	-277.0	-273.0
2020-12-10 21:55:00	-0.41	4.77	4.56	-0.0036	-274.0	-271.0	-277.0	-275.0
2020-12-10 21:56:00	-0.88	4.65	4.21	0.0036	-276.0	-273.0	-277.0	-275.0
2020-12-10 21:57:00	-1.09	4.52	3.97	0.0036	-275.0	-274.0	-278.0	-274.0
2020-12-10 21:58:00	-1.25	4.36	3.74	0.0036	-275.0	-273.0	-277.0	-274.0
2020-12-10 21:59:00	-1.74	4.14	3.27	-0.0073	-275.0	-274.0	-278.0	-277.0
2020-12-10 22:00:00	-1.52	3.95	3.19	0.0109	-276.0	-271.0	-277.0	-273.0
2020-12-10 22:01:00	-1.64	3.75	2.93	-0.0	-275.0	-271.0	-277.0	-275.0
2020-12-10 22:02:00	-1.43	3.57	2.85	0.0036	-274.0	-272.0	-276.0	-273.0
2020-12-10 22:03:00	-1.93	3.33	2.36	-0.0183	-273.0	-272.0	-279.0	-278.0
2020-12-10 22:04:00	-2.34	3.04	1.87	-0.0072	-277.0	-276.0	-281.0	-279.0
2020-12-10 22:05:00	-2.52	2.72	1.46	0.0036	-280.0	-276.0	-282.0	-279.0
2020-12-10 22:06:00	-2.68	2.39	1.05	-0.0036	-279.0	-273.0	-281.0	-280.0
2020-12-10 22:07:00	-2.56	2.07	0.79	0.0071	-281.0	-277.0	-281.0	-279.0
2020-12-10 22:08:00	-2.26	1.78	0.66	-0.0036	-277.0	-276.0	-279.0	-278.0
2020-12-10 22:09:00	-1.85	1.55	0.63	0.0036	-278.0	-275.0	-282.0	-277.0
2020-12-10 22:10:00	-2.17	1.28	0.2	-0.0144	-278.0	-276.0	-282.0	-282.0
2020-12-10 22:11:00	-1.9	1.04	0.1	0.0036	-280.0	-277.0	-282.0	-279.0
2020-12-10 22:12:00	-1.39	0.87	0.18	0.0107	-280.0	-274.0	-280.0	-277.0
2020-12-10 22:13:00	-1.01	0.74	0.24	-0.0036	-276.0	-275.0	-281.0	-277.0
2020-12-10 22:14:00	-0.99	0.62	0.12	-0.0072	-277.0	-276.0	-280.0	-279.0
2020-12-10 22:15:00	-0.56	0.55	0.27	0.0108	-279.0	-274.0	-279.0	-276.0
2020-12-10 22:16:00	-0.27	0.52	0.39	-0.0	-276.0	-275.0	-278.0	-276.0
2020-12-10 22:17:00	-0.46	0.46	0.23	-0.0109	-276.0	-275.0	-284.0	-279.0
2020-12-10 22:18:00	-0.57	0.39	0.11	-0.0	-279.0	-275.0	-281.0	-279.0
2020-12-10 22:19:00	-0.36	0.34	0.17	0.0107	-280.0	-277.0	-281.0	-277.0
2020-12-10 22:20:00	-0.47	0.29	0.05	-0.0072	-277.0	-275.0	-279.0	-279.0
2020-12-10 22:21:00	-1.03	0.16	-0.36	-0.018	-278.0	-278.0	-284.0	-283.0
2020-12-10 22:22:00	-0.56	0.09	-0.19	0.0142	-281.0	-275.0	-282.0	-277.0
2020-12-10 22:23:00	-0.88	-0.02	-0.46	-0.0144	-278.0	-277.0	-282.0	-282.0
2020-12-10 22:24:00	-1.16	-0.17	-0.75	-0.0071	-281.0	-281.0	-285.0	-283.0
2020-12-10 22:25:00	-1.15	-0.31	-0.88	-0.0	-282.0	-280.0	-283.0	-282.0
2020-12-10 22:26:00	-0.56	-0.38	-0.66	0.0107	-281.0	-277.0	-282.0	-278.0
2020-12-10 22:27:00	0.35	-0.34	-0.16	0.0179	-279.0	-274.0	-280.0	-274.0
2020-12-10 22:28:00	0.79	-0.24	0.16	-0.0	-275.0	-273.0	-277.0	-275.0
2020-12-10 22:29:00	0.64	-0.16	0.16	-0.0072	-276.0	-275.0	-279.0	-278.0
2020-12-10 22:30:00	0.77	-0.06	0.32	0.0072	-278.0	-274.0	-281.0	-276.0
2020-12-10 22:31:00	0.94	0.06	0.53	0.0072	-277.0	-273.0	-280.0	-275.0
2020-12-10 22:32:00	1.0	0.18	0.68	-0.0036	-274.0	-273.0	-280.0	-275.0
2020-12-10 22:33:00	1.23	0.33	0.95	0.0073	-275.0	-273.0	-277.0	-273.0
2020-12-10 22:34:00	0.8	0.43	0.83	-0.0147	-273.0	-273.0	-278.0	-277.0
2020-12-10 22:35:00	0.99	0.56	1.05	0.0144	-277.0	-272.0	-279.0	-273.0
2020-12-10 22:36:00	0.92	0.67	1.13	-0.0074	-272.0	-271.0	-276.0	-274.0
2020-12-10 22:37:00	0.43	0.73	0.94	-0.0073	-275.0	-272.0	-278.0	-277.0
2020-12-10 22:38:00	0.34	0.77	0.94	0.0036	-276.0	-274.0	-278.0	-275.0
2020-12-10 22:39:00	-0.13	0.75	0.69	-0.0072	-276.0	-274.0	-278.0	-278.0
2020-12-10 22:40:00	0.34	0.8	0.96	0.0145	-276.0	-271.0	-278.0	-272.0
2020-12-10 22:41:00	0.73	0.89	1.25	0.0037	-272.0	-270.0	-274.0	-271.0
2020-12-10 22:42:00	0.28	0.92	1.06	-0.0185	-271.0	-270.0	-277.0	-276.0
2020-12-10 22:43:00	0.47	0.98	1.22	0.0181	-277.0	-270.0	-279.0	-272.0
2020-12-10 22:44:00	0.43	1.03	1.25	-0.0037	-272.0	-271.0	-274.0	-273.0
2020-12-10 22:45:00	0.36	1.08	1.26	0.0036	-274.0	-271.0	-274.0	-273.0
2020-12-10 22:46:00	-0.11	1.06	1.01	-0.011	-273.0	-273.0	-277.0	-276.0
2020-12-10 22:47:00	0.1	1.08	1.12	0.0109	-275.0	-271.0	-276.0	-272.0
2020-12-10 22:48:00	0.58	1.15	1.44	0.011	-272.0	-268.0	-273.0	-269.0
2020-12-10 22:49:00	0.96	1.27	1.75	0.0037	-269.0	-267.0	-270.0	-268.0
2020-12-10 22:50:00	0.75	1.36	1.74	-0.0074	-269.0	-268.0	-272.0	-271.0
2020-12-10 22:51:00	1.06	1.49	2.02	0.022	-273.0	-265.0	-273.0	-267.0
2020-12-10 22:52:00	0.66	1.58	1.91	-0.0188	-266.0	-265.0	-271.0	-271.0
2020-12-10 22:53:00	0.34	1.62	1.79	-0.0	-271.0	-269.0	-272.0	-271.0
2020-12-10 22:54:00	-0.15	1.6	1.52	-0.0074	-271.0	-268.0	-273.0	-273.0
2020-12-10 22:55:00	-0.23	1.57	1.45	0.0037	-272.0	-269.0	-273.0	-271.0
2020-12-10 22:56:00	0.08	1.58	1.62	0.0111	-271.0	-266.0	-272.0	-268.0
2020-12-10 22:57:00	0.38	1.63	1.82	0.0074	-269.0	-267.0	-272.0	-267.0
2020-12-10 22:58:00	0.51	1.69	1.95	-0.0	-267.0	-265.0	-270.0	-267.0
2020-12-10 22:59:00	0.79	1.79	2.19	0.0112	-268.0	-265.0	-271.0	-265.0
2020-12-10 23:00:00	-0.13	1.78	1.71	-0.0263	-266.0	-266.0	-274.0	-273.0
2020-12-10 23:01:00	-0.85	1.67	1.24	-0.0	-274.0	-274.0	-274.0	-274.0
2020-12-11 09:01:00	-0.79	1.57	1.18	0.0357	-280.0	-267.0	-280.0	-270.0
2020-12-11 09:02:00	-2.01	1.32	0.32	-0.0332	-271.0	-270.0	-280.0	-280.0
2020-12-11 09:03:00	-3.08	0.94	-0.6	-0.0143	-279.0	-279.0	-284.0	-283.0
2020-12-11 09:04:00	-3.47	0.5	-1.23	0.0035	-283.0	-281.0	-285.0	-282.0
2020-12-11 09:05:00	-3.68	0.04	-1.8	-0.0	-283.0	-281.0	-285.0	-283.0
2020-12-11 09:06:00	-3.1	-0.35	-1.9	0.0176	-284.0	-279.0	-284.0	-279.0
2020-12-11 09:07:00	-2.57	-0.67	-1.95	-0.0	-279.0	-273.0	-281.0	-279.0
2020-12-11 09:08:00	-2.22	-0.94	-2.06	-0.0	-280.0	-276.0	-280.0	-280.0
2020-12-11 09:09:00	-1.48	-1.13	-1.87	0.0072	-279.0	-275.0	-281.0	-277.0
2020-12-11 09:10:00	-0.67	-1.21	-1.55	0.0108	-278.0	-272.0	-278.0	-275.0
2020-12-11 09:11:00	-0.1	-1.23	-1.28	-0.0036	-274.0	-273.0	-276.0	-275.0
2020-12-11 09:12:00	0.41	-1.18	-0.97	0.0072	-276.0	-273.0	-277.0	-274.0
2020-12-11 09:13:00	1.75	-0.96	-0.08	0.0327	-275.0	-266.0	-275.0	-266.0
2020-12-11 09:14:00	2.52	-0.64	0.62	0.0037	-267.0	-264.0	-270.0	-266.0
2020-12-11 09:15:00	2.75	-0.3	1.08	0.0037	-268.0	-261.0	-268.0	-267.0
2020-12-11 09:16:00	2.89	0.06	1.51	-0.0	-266.0	-265.0	-269.0	-266.0
2020-12-11 09:17:00	2.95	0.43	1.9	0.0075	-267.0	-265.0	-268.0	-265.0
2020-12-11 09:18:00	3.2	0.83	2.43	0.0187	-267.0	-260.0	-267.0	-262.0
2020-12-11 09:19:00	2.8	1.18	2.58	-0.0115	-262.0	-260.0	-271.0	-265.0
2020-12-11 09:20:00	1.87	1.41	2.35	-0.0151	-265.0	-264.0	-271.0	-269.0
2020-12-11 09:21:00	1.54	1.61	2.38	0.0075	-268.0	-265.0	-270.0	-266.0
2020-12-11 09:22:00	1.36	1.78	2.45	0.0075	-267.0	-264.0	-269.0	-265.0
2020-12-11 09:23:00	0.37	1.82	2.01	-0.0226	-265.0	-263.0	-272.0	-271.0
2020-12-11 09:24:00	-0.68	1.74	1.4	-0.0111	-271.0	-269.0	-274.0	-274.0
2020-12-11 09:25:00	-1.34	1.57	0.9	-0.0074	-272.0	-270.0	-276.0	-274.0
2020-12-11 09:26:00	-2.09	1.31	0.26	-0.0147	-273.0	-273.0	-278.0	-277.0
2020-12-11 09:27:00	-2.61	0.98	-0.32	-0.0036	-277.0	-276.0	-280.0	-278.0
2020-12-11 09:28:00	-3.45	0.55	-1.17	-0.018	-278.0	-277.0	-286.0	-283.0
2020-12-11 09:29:00	-4.31	0.01	-2.14	-0.0106	-284.0	-280.0	-287.0	-287.0
2020-12-11 09:30:00	-4.76	-0.58	-2.96	-0.007	-286.0	-284.0	-292.0	-288.0
2020-12-11 09:31:00	-5.29	-1.24	-3.89	-0.021	-286.0	-285.0	-293.0	-292.0
2020-12-11 09:32:00	-5.58	-1.94	-4.73	-0.0068	-292.0	-289.0	-295.0	-294.0
2020-12-11 09:33:00	-5.3	-2.6	-5.25	0.0034	-294.0	-292.0	-301.0	-293.0
2020-12-11 09:34:00	-4.93	-3.22	-5.69	-0.0068	-292.0	-291.0	-302.0	-294.0
2020-12-11 09:35:00	-3.74	-3.69	-5.56	0.0137	-293.0	-288.0	-294.0	-289.0
2020-12-11 09:36:00	-2.74	-4.03	-5.4	0.0069	-291.0	-287.0	-292.0	-289.0
2020-12-11 09:37:00	-1.89	-4.27	-5.21	0.0034	-290.0	-288.0	-291.0	-289.0
2020-12-11 09:38:00	-1.31	-4.43	-5.08	-0.0035	-289.0	-288.0	-295.0	-290.0
2020-12-11 09:39:00	-0.79	-4.53	-4.92	0.0102	-293.0	-286.0	-293.0	-290.0
2020-12-11 09:40:00	0.29	-4.49	-4.35	0.0138	-289.0	-285.0	-291.0	-285.0
2020-12-11 09:41:00	0.4	-4.44	-4.24	-0.014	-286.0	-285.0	-290.0	-290.0
2020-12-11 09:42:00	1.16	-4.3	-3.71	0.0172	-290.0	-285.0	-292.0	-285.0
2020-12-11 09:43:00	1.92	-4.06	-3.1	0.0035	-284.0	-282.0	-286.0	-283.0
2020-12-11 09:44:00	2.49	-3.75	-2.5	0.007	-284.0	-281.0	-285.0	-282.0
2020-12-11 09:45:00	2.66	-3.41	-2.08	-0.0035	-282.0	-281.0	-285.0	-283.0
2020-12-11 09:46:00	2.82	-3.06	-1.65	-0.0	-282.0	-281.0	-284.0	-282.0
2020-12-11 09:47:00	3.08	-2.68	-1.14	0.0071	-282.0	-278.0	-283.0	-280.0
2020-12-11 09:48:00	3.0	-2.3	-0.8	-0.0036	-280.0	-277.0	-282.0	-281.0
2020-12-11 09:49:00	2.07	-2.04	-1.01	-0.025	-280.0	-280.0	-289.0	-287.0
2020-12-11 09:50:00	1.67	-1.83	-1.0	0.0035	-286.0	-284.0	-288.0	-285.0
2020-12-11 09:51:00	0.6	-1.76	-1.46	-0.0211	-285.0	-284.0	-293.0	-291.0
2020-12-11 09:52:00	0.06	-1.75	-1.72	-0.0	-290.0	-285.0	-294.0	-290.0
2020-12-11 09:53:00	-0.38	-1.8	-1.99	-0.0104	-288.0	-283.0	-293.0	-291.0
2020-12-11 09:54:00	-0.09	-1.81	-1.85	0.0171	-292.0	-285.0	-294.0	-287.0
2020-12-11 09:55:00	0.13	-1.79	-1.73	-0.0	-287.0	-284.0	-296.0	-287.0
2020-12-11 09:56:00	-0.99	-1.91	-2.41	-0.0313	-288.0	-286.0	-300.0	-297.0
2020-12-11 09:57:00	-0.83	-2.02	-2.43	0.0235	-298.0	-284.0	-298.0	-291.0
2020-12-11 09:58:00	-0.53	-2.08	-2.35	-0.0035	-289.0	-287.0	-295.0	-290.0
2020-12-11 09:59:00	-0.4	-2.13	-2.33	-0.0069	-289.0	-282.0	-294.0	-291.0
2020-12-11 10:00:00	1.15	-1.99	-1.42	0.0378	-291.0	-280.0	-293.0	-280.0
2020-12-11 10:01:00	1.71	-1.78	-0.92	-0.0071	-281.0	-276.0	-285.0	-283.0
2020-12-11 10:02:00	1.75	-1.56	-0.68	-0.0035	-284.0	-281.0	-288.0	-285.0
2020-12-11 10:03:00	2.48	-1.25	-0.01	0.0176	-284.0	-276.0	-290.0	-279.0
2020-12-11 10:04:00	2.31	-0.96	0.2	-0.0143	-279.0	-274.0	-285.0	-283.0
2020-12-11 10:05:00	1.34	-0.79	-0.12	-0.0248	-282.0	-279.0	-290.0	-289.0
2020-12-11 10:06:00	1.19	-0.64	-0.05	0.0138	-289.0	-283.0	-290.0	-285.0
2020-12-11 10:07:00	0.66	-0.56	-0.23	-0.0	-288.0	-282.0	-296.0	-288.0
2020-12-11 10:08:00	-0.34	-0.6	-0.77	-0.0034	-292.0	-283.0	-293.0	-293.0
2020-12-11 10:09:00	0.47	-0.54	-0.31	0.0375	-293.0	-280.0	-293.0	-282.0
2020-12-11 10:10:00	0.71	-0.46	-0.1	-0.0	-284.0	-281.0	-286.0	-284.0
2020-12-11 10:11:00	0.7	-0.37	-0.02	-0.0071	-283.0	-282.0	-292.0	-285.0
2020-12-11 10:12:00	0.67	-0.28	0.05	-0.0035	-284.0	-281.0	-289.0	-285.0
2020-12-11 10:13:00	1.25	-0.13	0.5	0.021	-286.0	-279.0	-288.0	-280.0
2020-12-11 10:14:00	0.92	-0.01	0.45	-0.0142	-281.0	-280.0	-287.0	-285.0
2020-12-11 10:15:00	0.02	-0.01	0.0	-0.014	-286.0	-283.0	-290.0	-290.0
2020-12-11 10:16:00	-0.41	-0.06	-0.27	-0.0	-289.0	-289.0	-289.0	-289.0
2020-12-11 10:31:00	-0.92	-0.18	-0.63	-0.0034	-290.0	-285.0	-292.0	-291.0
2020-12-11 10:32:00	-0.8	-0.28	-0.67	0.0137	-292.0	-285.0	-294.0	-288.0
2020-12-11 10:33:00	-1.32	-0.44	-1.1	-0.0209	-287.0	-286.0	-295.0	-293.0
2020-12-11 10:34:00	-1.95	-0.68	-1.66	-0.0137	-292.0	-290.0	-297.0	-296.0
2020-12-11 10:35:00	-2.1	-0.95	-2.0	0.0034	-296.0	-289.0	-298.0	-295.0
2020-12-11 10:36:00	-1.43	-1.12	-1.84	0.0102	-293.0	-288.0	-297.0	-290.0
2020-12-11 10:37:00	-0.91	-1.24	-1.7	0.0034	-291.0	-290.0	-294.0	-290.0
2020-12-11 10:38:00	-0.78	-1.34	-1.72	-0.0034	-291.0	-288.0	-293.0	-292.0
2020-12-11 10:39:00	-1.01	-1.46	-1.97	-0.0103	-292.0	-290.0	-297.0	-295.0
2020-12-11 10:40:00	-1.2	-1.61	-2.21	-0.0068	-294.0	-291.0	-297.0	-296.0
2020-12-11 10:41:00	-1.36	-1.78	-2.46	-0.0	-297.0	-292.0	-299.0	-297.0
2020-12-11 10:42:00	-0.84	-1.89	-2.31	0.0168	-298.0	-292.0	-298.0	-293.0
2020-12-11 10:43:00	0.2	-1.86	-1.76	0.0237	-295.0	-286.0	-295.0	-288.0
2020-12-11 10:44:00	0.62	-1.78	-1.47	-0.0105	-287.0	-286.0	-291.0	-290.0
2020-12-11 10:45:00	1.14	-1.64	-1.07	-0.0035	-287.0	-286.0	-290.0	-288.0
2020-12-11 10:46:00	1.43	-1.46	-0.75	-0.0	-288.0	-283.0	-290.0	-288.0
2020-12-11 10:47:00	1.7	-1.25	-0.4	0.0035	-288.0	-283.0	-289.0	-287.0
2020-12-11 10:48:00	1.8	-1.03	-0.13	-0.0035	-286.0	-286.0	-290.0	-287.0
2020-12-11 10:49:00	1.78	-0.8	0.09	-0.0	-287.0	-285.0	-289.0	-287.0
2020-12-11 10:50:00	1.82	-0.57	0.34	0.0069	-288.0	-285.0	-289.0	-286.0
2020-12-11 10:51:00	1.38	-0.4	0.29	-0.0105	-286.0	-285.0	-290.0	-289.0
2020-12-11 10:52:00	1.04	-0.27	0.25	-0.0	-289.0	-286.0	-292.0	-289.0
2020-12-11 10:53:00	0.9	-0.16	0.29	0.0035	-289.0	-288.0	-292.0	-288.0
2020-12-11 10:54:00	1.03	-0.03	0.48	0.0138	-290.0	-286.0	-290.0	-286.0
2020-12-11 10:55:00	0.67	0.05	0.39	-0.0176	-284.0	-284.0	-290.0	-289.0
2020-12-11 10:56:00	0.67	0.14	0.47	0.0069	-289.0	-287.0	-291.0	-287.0
2020-12-11 10:57:00	0.24	0.17	0.29	-0.0105	-287.0	-287.0	-292.0	-290.0
2020-12-11 10:58:00	-0.29	0.13	-0.02	-0.0104	-289.0	-287.0	-294.0	-292.0
2020-12-11 10:59:00	-0.23	0.1	-0.02	0.0103	-292.0	-289.0	-294.0	-289.0
2020-12-11 11:00:00	-0.06	0.09	0.06	0.0137	-292.0	-286.0	-292.0	-288.0
2020-12-11 11:01:00	-0.46	0.04	-0.19	-0.021	-286.0	-286.0	-293.0	-292.0
2020-12-11 11:02:00	-0.43	-0.02	-0.23	0.0068	-292.0	-288.0	-294.0	-290.0
2020-12-11 11:03:00	0.12	-0.0	0.06	0.0104	-289.0	-286.0	-293.0	-286.0
2020-12-11 11:04:00	0.97	0.12	0.6	0.014	-286.0	-280.0	-287.0	-282.0
2020-12-11 11:05:00	0.68	0.2	0.55	-0.0105	-285.0	-281.0	-291.0	-288.0
2020-12-11 11:06:00	1.1	0.34	0.89	0.0139	-287.0	-280.0	-292.0	-283.0
2020-12-11 11:07:00	1.43	0.52	1.24	0.0035	-283.0	-279.0	-286.0	-282.0
2020-12-11 11:08:00	1.68	0.73	1.57	0.0071	-283.0	-279.0	-284.0	-281.0
2020-12-11 11:09:00	1.6	0.93	1.73	-0.0036	-281.0	-279.0	-283.0	-282.0
2020-12-11 11:10:00	1.71	1.15	2.0	0.0071	-282.0	-277.0	-283.0	-280.0
2020-12-11 11:11:00	1.8	1.37	2.27	-0.0	-279.0	-275.0	-281.0	-279.0
2020-12-11 11:12:00	1.09	1.51	2.05	-0.0216	-278.0	-278.0	-286.0	-284.0
2020-12-11 11:13:00	0.18	1.53	1.62	-0.0141	-283.0	-282.0	-292.0	-287.0
2020-12-11 11:14:00	0.21	1.56	1.66	0.007	-284.0	-280.0	-287.0	-282.0
2020-12-11 11:15:00	0.07	1.56	1.6	0.0035	-284.0	-279.0	-287.0	-283.0
2020-12-11 11:16:00	1.35	1.73	2.41	0.0423	-284.0	-272.0	-286.0	-272.0
2020-12-11 11:17:00	0.64	1.81	2.13	-0.0366	-273.0	-271.0	-283.0	-283.0
2020-12-11 11:18:00	0.39	1.86	2.06	0.0035	-282.0	-274.0	-286.0	-281.0
2020-12-11 11:19:00	1.07	2.0	2.53	0.0284	-282.0	-272.0	-288.0	-274.0
2020-12-11 11:20:00	0.89	2.11	2.55	-0.0109	-275.0	-267.0	-281.0	-278.0
2020-12-11 11:21:00	0.06	2.11	2.14	-0.018	-278.0	-274.0	-286.0	-283.0
[truncated: 188,701 more rows]
