# Supplementary material for: An optimized LSTM network for improving arbitrage spread forecasting using ant colony cross-searching in the K-fold hyperparameter space
Source: PeerJ Comput Sci. 2024 Aug 9;10:e2215. doi: 10.7717/peerj-cs.2215 (PMC11639137; doi:10.7717/peerj-cs.2215)
Supplement: Supplemental Information 2 [file peerj-cs-10-2215-s002.zip]

Archive with 57 entries (48 files):
- Data and Code/
- Data and Code/README.md
- Data and Code/data_process/
- Data and Code/data_process/__init__.py
- Data and Code/data_process/__pycache__/
- Data and Code/data_process/__pycache__/__init__.cpython-310.pyc
- Data and Code/data_process/__pycache__/__init__.cpython-311.pyc
- Data and Code/data_process/__pycache__/__init__.cpython-38.pyc
- Data and Code/data_process/__pycache__/preprocessing.cpython-310.pyc
- Data and Code/data_process/__pycache__/preprocessing.cpython-311.pyc
- Data and Code/data_process/__pycache__/preprocessing.cpython-38.pyc
- Data and Code/data_process/preprocessing.py
- Data and Code/environment.yml
- Data and Code/ha_optimization/
- Data and Code/ha_optimization/__init__.py
- Data and Code/ha_optimization/__pycache__/
- Data and Code/ha_optimization/__pycache__/__init__.cpython-310.pyc
- Data and Code/ha_optimization/__pycache__/__init__.cpython-311.pyc
- Data and Code/ha_optimization/__pycache__/__init__.cpython-38.pyc
- Data and Code/ha_optimization/__pycache__/aco1.cpython-310.pyc
- Data and Code/ha_optimization/__pycache__/aco1.cpython-311.pyc
- Data and Code/ha_optimization/__pycache__/kcs.cpython-310.pyc
- Data and Code/ha_optimization/__pycache__/kcs.cpython-311.pyc
- Data and Code/ha_optimization/__pycache__/kcs.cpython-38.pyc
- Data and Code/ha_optimization/aco1.py
- Data and Code/ha_optimization/kcs.py
- Data and Code/model/
- Data and Code/model/__init__.py
- Data and Code/model/__pycache__/
- Data and Code/model/__pycache__/__init__.cpython-310.pyc
- Data and Code/model/__pycache__/__init__.cpython-311.pyc
- Data and Code/model/__pycache__/__init__.cpython-38.pyc
- Data and Code/model/__pycache__/model.cpython-310.pyc
- Data and Code/model/__pycache__/model.cpython-311.pyc
- Data and Code/model/__pycache__/model.cpython-38.pyc
- Data and Code/model/__pycache__/run_model.cpython-310.pyc
- Data and Code/model/__pycache__/run_model.cpython-311.pyc
- Data and Code/model/__pycache__/run_model.cpython-38.pyc
- Data and Code/model/model.py
- Data and Code/model/run_model.py
- Data and Code/rb-hc_feature.csv
- Data and Code/run_alor.py
- Data and Code/utils/
- Data and Code/utils/__init__.py
- Data and Code/utils/__pycache__/
- Data and Code/utils/__pycache__/__init__.cpython-310.pyc
- Data and Code/utils/__pycache__/__init__.cpython-311.pyc
- Data and Code/utils/__pycache__/__init__.cpython-38.pyc
- Data and Code/utils/__pycache__/metrics.cpython-310.pyc
- Data and Code/utils/__pycache__/metrics.cpython-311.pyc
- Data and Code/utils/__pycache__/metrics.cpython-38.pyc
- Data and Code/utils/__pycache__/plot.cpython-310.pyc
- Data and Code/utils/__pycache__/plot.cpython-311.pyc
- Data and Code/utils/__pycache__/plot.cpython-38.pyc
- Data and Code/utils/compared_mettics.py
- Data and Code/utils/metrics.py
- Data and Code/utils/plot.py
