# Supplementary material for: An optimized LSTM network for improving arbitrage spread forecasting using ant colony cross-searching in the K-fold hyperparameter space
Source: PeerJ Comput Sci. 2024 Aug 9;10:e2215. doi: 10.7717/peerj-cs.2215 (PMC11639137; doi:10.7717/peerj-cs.2215)
Supplement: Supplemental Information 2 [file peerj-cs-10-2215-s002.zip › Data and Code/README.md]

# KCS-LSTM

### Requirements

Install the required package first:

```
cd Data and Code
conda env create -f environment.yml
conda activate torch
```

### Code Structure Description

The code directory structure is shown as follows. 
```
./
└── Data and Code/
    ├── data_process
    │   ├── __init__.py
    │   └── preprocessing.py    # Data preprocessing
    ├── ha_optimization    #  Heuristic algorithm
    │   ├──  __init__.py
    │   ├── aco1.py     #ACO algorithm
    │   └── kcs.py       #KCS algorithm
    ├── model    
    │   ├──  __init__.py
    │   ├──  model.py   # Neural network model: Lstm2(KCS-LSTM)，Lstm3(KCS+LSTM), Rnn, BP
    │   └── run_model.py       #Training Neural Networks
    ├── utils   
    │   ├──  __init__.py
    │   ├──  metrics.py   # Evaluation indicator
    │   └── plot.py         # The main function
    │
    ├── rb-hc_feature.csv  # Fitted arbitrage spread data
    └── run_alor.py  #
```

### Run code

#### Optimizing Hyper-parameter:

For KCS-LSTM
```
python run_alor.py 
```

For KCS+LSTM
```
python run_alor.py  --model Lstm3  --fitness_mse True
```


#### run model

Test the optimization results.
```
python run_alor.py  --status True
```
 
