# Supplementary material for: An optimized LSTM network for improving arbitrage spread forecasting using ant colony cross-searching in the K-fold hyperparameter space
Source: PeerJ Comput Sci. 2024 Aug 9;10:e2215. doi: 10.7717/peerj-cs.2215 (PMC11639137; doi:10.7717/peerj-cs.2215)
Supplement: Supplemental Information 2 [file peerj-cs-10-2215-s002.zip › Data and Code/data_process/preprocessing.py]

import pandas as pd
import numpy as np
from sklearn.preprocessing import MinMaxScaler
from sklearn.preprocessing import StandardScaler


# load the data
def read_data(data_path, data_index, normalization):
    normalization_fun = {
        'StandardScaler': StandardScaler(),
        'MinMaxScaler': MinMaxScaler(),
    }
    # Format requirements: The last column of the dataset is the label
    data0 = pd.read_csv(data_path, index_col=data_index, parse_dates=True)
    data = data0.iloc[30000:190000, :].astype(np.float32)
    test_df = data0.iloc[0:30000, :].astype(np.float32)
    n = len(data)
    train_df = data[0:int(n * 0.8)]
    val_df = data[int(n * 0.8):]

    scaler = normalization_fun[normalization]
    train_df1 = scaler.fit_transform(train_df)
    val_df = scaler.transform(val_df)
    test_df = scaler.transform(test_df)
    label_scaler = normalization_fun[normalization]
    label_scaler.fit_transform(train_df.iloc[:, -1].values.reshape(-1, 1))
    return (train_df1, test_df, val_df), label_scaler
