# Supplementary material for: An optimized LSTM network for improving arbitrage spread forecasting using ant colony cross-searching in the K-fold hyperparameter space
Source: PeerJ Comput Sci. 2024 Aug 9;10:e2215. doi: 10.7717/peerj-cs.2215 (PMC11639137; doi:10.7717/peerj-cs.2215)
Supplement: Supplemental Information 2 [file peerj-cs-10-2215-s002.zip › Data and Code/environment.yml]

name: torch
channels:
  - defaults
dependencies:
  - _libgcc_mutex=0.1=main
  - _openmp_mutex=5.1=1_gnu
  - abseil-cpp=20211102.0=hd4dd3e8_0
  - absl-py=1.4.0=py38h06a4308_0
  - aiohttp=3.8.3=py38h5eee18b_0
  - aiosignal=1.2.0=pyhd3eb1b0_0
  - async-timeout=4.0.2=py38h06a4308_0
  - attrs=22.1.0=py38h06a4308_0
  - blas=1.0=mkl
  - blinker=1.4=py38h06a4308_0
  - bottleneck=1.3.5=py38h7deecbd_0
  - brotlipy=0.7.0=py38h27cfd23_1003
  - c-ares=1.19.0=h5eee18b_0
  - ca-certificates=2023.08.22=h06a4308_0
  - cachetools=4.2.2=pyhd3eb1b0_0
  - certifi=2023.7.22=py38h06a4308_0
  - cffi=1.15.1=py38h5eee18b_3
  - click=8.0.4=py38h06a4308_0
  - cryptography=41.0.2=py38h774aba0_0
  - frozenlist=1.3.3=py38h5eee18b_0
  - google-auth=2.6.0=pyhd3eb1b0_0
  - google-auth-oauthlib=0.5.2=py38h06a4308_0
  - grpc-cpp=1.48.2=h5bf31a4_0
  - grpcio=1.48.2=py38h5bf31a4_0
  - idna=3.4=py38h06a4308_0
  - importlib-metadata=6.0.0=py38h06a4308_0
  - intel-openmp=2023.1.0=hdb19cb5_46305
  - ld_impl_linux-64=2.38=h1181459_1
  - libffi=3.4.2=h6a678d5_6
  - libgcc-ng=11.2.0=h1234567_1
  - libgfortran-ng=11.2.0=h00389a5_1
  - libgfortran5=11.2.0=h1234567_1
  - libgomp=11.2.0=h1234567_1
  - libprotobuf=3.20.3=he621ea3_0
  - libstdcxx-ng=11.2.0=h1234567_1
  - markdown=3.4.1=py38h06a4308_0
  - mkl=2023.1.0=h213fc3f_46343
  - mkl-service=2.4.0=py38h5eee18b_1
  - mkl_fft=1.3.6=py38h417a72b_1
  - mkl_random=1.2.2=py38h417a72b_1
  - multidict=6.0.2=py38h5eee18b_0
  - ncurses=6.4=h6a678d5_0
  - numexpr=2.8.4=py38hc78ab66_1
  - numpy-base=1.24.3=py38h060ed82_1
  - oauthlib=3.2.2=py38h06a4308_0
  - openssl=1.1.1w=h7f8727e_0
  - patsy=0.5.3=py38h06a4308_0
  - pip=23.0.1=py38h06a4308_0
  - platformdirs=3.10.0=py38h06a4308_0
  - pooch=1.7.0=py38h06a4308_0
  - protobuf=3.20.3=py38h6a678d5_0
  - pyasn1=0.4.8=pyhd3eb1b0_0
  - pyasn1-modules=0.2.8=py_0
  - pycparser=2.21=pyhd3eb1b0_0
  - pyjwt=2.4.0=py38h06a4308_0
  - pyopenssl=23.2.0=py38h06a4308_0
  - pysocks=1.7.1=py38h06a4308_0
  - python=3.8.16=h7a1cb2a_3
  - python-dateutil=2.8.2=pyhd3eb1b0_0
  - python-tzdata=2023.3=pyhd3eb1b0_0
  - re2=2022.04.01=h295c915_0
  - readline=8.2=h5eee18b_0
  - requests-oauthlib=1.3.0=py_0
  - rsa=4.7.2=pyhd3eb1b0_1
  - setuptools=65.6.3=py38h06a4308_0
  - six=1.16.0=pyhd3eb1b0_1
  - sqlite=3.41.1=h5eee18b_0
  - statsmodels=0.14.0=py38ha9d4c09_0
  - tbb=2021.8.0=hdb19cb5_0
  - tensorboard=2.12.1=py38h06a4308_0
  - tensorboard-data-server=0.7.0=py38h52d8a92_0
  - tensorboard-plugin-wit=1.8.1=py38h06a4308_0
  - tk=8.6.12=h1ccaba5_0
  - werkzeug=2.2.3=py38h06a4308_0
  - wheel=0.38.4=py38h06a4308_0
  - xz=5.2.10=h5eee18b_1
  - yarl=1.8.1=py38h5eee18b_0
  - zlib=1.2.13=h5eee18b_0
  - pip:
    - charset-normalizer==3.1.0
    - cmake==3.26.0
    - contourpy==1.0.7
    - cycler==0.11.0
    - filelock==3.10.0
    - fonttools==4.39.2
    - importlib-resources==5.12.0
    - jinja2==3.1.2
    - joblib==1.2.0
    - kiwisolver==1.4.4
    - lit==15.0.7
    - markupsafe==2.1.2
    - matplotlib==3.7.1
    - mpmath==1.3.0
    - networkx==3.0
    - numpy==1.24.2
    - nvidia-cublas-cu11==11.10.3.66
    - nvidia-cuda-cupti-cu11==11.7.101
    - nvidia-cuda-nvrtc-cu11==11.7.99
    - nvidia-cuda-runtime-cu11==11.7.99
    - nvidia-cudnn-cu11==8.5.0.96
    - nvidia-cufft-cu11==10.9.0.58
    - nvidia-curand-cu11==10.2.10.91
    - nvidia-cusolver-cu11==11.4.0.1
    - nvidia-cusparse-cu11==11.7.4.91
    - nvidia-nccl-cu11==2.14.3
    - nvidia-nvtx-cu11==11.7.91
    - packaging==23.0
    - pandas==1.5.3
    - pillow==9.4.0
    - pyparsing==3.0.9
    - pytz==2022.7.1
    - requests==2.28.2
    - scikit-learn==1.2.2
    - scipy==1.10.1
    - sympy==1.11.1
    - threadpoolctl==3.1.0
    - torch==2.0.0
    - torchaudio==2.0.1
    - torchvision==0.15.1
    - triton==2.0.0
    - typing-extensions==4.5.0
    - urllib3==1.26.15
    - zipp==3.15.0
