# Supplementary material for: An optimized LSTM network for improving arbitrage spread forecasting using ant colony cross-searching in the K-fold hyperparameter space
Source: PeerJ Comput Sci. 2024 Aug 9;10:e2215. doi: 10.7717/peerj-cs.2215 (PMC11639137; doi:10.7717/peerj-cs.2215)
Supplement: Supplemental Information 2 [file peerj-cs-10-2215-s002.zip › Data and Code/ha_optimization/aco1.py]

import numpy as np
import pandas as pd
import sys
import time
from model.run_model import rnn_model_fun


class aco1:
    def __init__(self, parameters, data, scaler, args, a=2, b=2, decrement=0.2):
        self.item = parameters[0]  # aco-iteration
        self.ant_num = parameters[1]  # ant-number
        self.p_num = len(parameters[2])  # hyper-parameter number
        self.bound = np.array(parameters[2:4])  # boundary
        self.remanent = 1 - decrement  # remanent
        self.scaler = scaler
        self.data = data
        self.a = a
        self.b = b
        self.args = args
  

    def search(self):
        r = 0.8  # interval narrowing factor
        t = np.ones(self.ant_num)
        dt = np.zeros(self.ant_num)
        f = np.zeros(self.ant_num)
        convergence_curve = np.ones(self.item)*np.inf
        per_result = np.zeros((self.item, self.p_num))
        per_mean_std = np.zeros((self.item, 2))
        position = np.zeros((self.ant_num, self.p_num))  
        new_position = np.zeros((self.ant_num, self.p_num))  
        for i in range(self.ant_num):
            for j in range(self.p_num):
                if j == 0:
                    position[i][j] = np.random.uniform(self.bound[0][j], self.bound[1][j])
                else:
                    position[i][j] = np.random.randint(self.bound[0][j], self.bound[1][j])
        for gen in range(self.item):
            t = self.remanent * t + dt
            for i in range(self.ant_num):
                f[i] = self.fun(np.transpose(position[i]))
                print(str(gen)+'gen: ant '+str(i+1)+' has searched')
            qfl = np.zeros((self.ant_num, self.ant_num))
            for i in range(self.ant_num):
                qfl0 = 0 
                for j in range(self.ant_num):
                    temp = f[i] - f[j]
                    if temp > 0:
                        qfl[i][j] = temp
                        qfl0 = 1
                if qfl0 == 0:
                    next_p = i  
                else:
                    temp2 = np.power(t, self.a) * np.power(qfl[i], self.b)
                    seek_p = temp2 / sum(temp2)
                    ant_p = np.array(seek_p).cumsum() - np.random.rand(1)  
                    ant_p *= np.where(seek_p == 0, 0, 1)
                    next_p = list(ant_p > 0).index(True)
                dt[i] = f[i] - f[next_p]
                change = (self.bound[1] - self.bound[0]) / 4 * np.random.uniform(-1, 1, self.p_num) * np.power(r, gen)
                change = np.where(position[next_p]+change < self.bound[0], self.bound[0]-change+(self.bound[1]-self.bound[0])/4*np.power(r, gen)-position[next_p], change)
                change = np.where(position[next_p]+change > self.bound[1], change+self.bound[1]-(self.bound[1]-self.bound[0])/4*np.power(r, gen)-position[next_p], change)
                new_position[i] = position[next_p]+change
                new_position[i] = new_position[i].clip(self.bound[0], self.bound[1])
                new_position[i][0] = np.around(new_position[i][0], 6)
                new_position[i][1:] = np.around(new_position[i][1:], )
            best_number = np.argmin(f)
            f_min = min(f)
            print(gen + 1, f_min, position[best_number])
            per_result[gen] = position[best_number]
            convergence_curve[gen] = f_min
            per_mean_std[gen][0] = np.mean(f)
            per_mean_std[gen][1] = np.std(f)
            position = new_position.copy()
            # if convergence_curve[gen-1] == f_min:
                # if convergence_curve[gen-2] == f_min:
                    # break
        best_position = per_result[np.argmin(convergence_curve)]
        fitness = self.fun(np.transpose(best_position), True)
        print('fitness:{}'.format(convergence_curve))
        print('best position:{}'.format(per_result))
        print('distribution:{}'.format(per_mean_std))
        
        return best_position, fitness

    def fun(self, x, flag=False, seed=1024):
        if flag:
            model = rnn_model_fun(parameter=x, data=self.data, flag=flag, scaler=self.scaler, fit_func=self.args.fitness_mse, seed=seed)
            t = model.construct_lstm(self.args.model, self.args.save_path)
        else:
            model = rnn_model_fun(x, self.data, False, fit_func=self.args.fitness_mse, seed=seed)
            t = model.construct_lstm(self.args.model)
        return t
