# Supplementary material for: An optimized LSTM network for improving arbitrage spread forecasting using ant colony cross-searching in the K-fold hyperparameter space
Source: PeerJ Comput Sci. 2024 Aug 9;10:e2215. doi: 10.7717/peerj-cs.2215 (PMC11639137; doi:10.7717/peerj-cs.2215)
Supplement: Supplemental Information 2 [file peerj-cs-10-2215-s002.zip › Data and Code/ha_optimization/kcs.py]

import numpy as np
import pandas as pd
import sys
import time
from model.run_model import rnn_model_fun


class kcs:
    def __init__(self, parameters, data, scaler, args, decrement=0.3):
        self.item = parameters[0]  # aco-iteration
        self.ant_num = parameters[1]  # ant-number
        self.p_num = len(parameters[2])  # hyper-parameter number
        self.bound = np.array(parameters[2:4])  # boundary
        self.hp_names = parameters[4]
        self.args = args
        self.k = self.args.K
        self.remanent = 1 - decrement  # remanent
        self.scaler = scaler
        self.data = data
        self.p_section = np.zeros((2, self.k, self.p_num))
        self.p_position = np.zeros((self.k, self.p_num))
        self.database = pd.DataFrame(columns=self.hp_names)
        self.a = 2
  
    def split_range1(self, bound, p_list):
        diff = (bound[1] - bound[0]) / self.k
        p_section0 = np.arange(self.k).reshape(self.k, 1) @ diff.reshape(1, diff.shape[0]) + bound[0]
        p_section1 = np.arange(1, self.k+1).reshape(self.k, 1) @ diff.reshape(1, diff.shape[0]) + bound[0]
        self.p_section[0, :, p_list] = p_section0.transpose()
        self.p_section[1, :, p_list] = p_section1.transpose()
        self.p_position[:, p_list] = (p_section0 + p_section1) / 2
        self.p_position[:, 0] = np.around(self.p_position[:, 0], 6)
        self.p_position[:, 1:] = np.around(self.p_position[:, 1:],)
        print(self.p_section)

    def split_range2(self, bound, p_list):
        link_condition = (bound[0, :, 1:] - bound[1, :, :-1] > 0)
        bound[0, :, 1:] = np.where(link_condition, bound[0, :, 1:], 0)
        bound[1, :, :-1] = np.where(link_condition, bound[1, :, :-1], 0)
        diff = np.cumsum(bound[1] - bound[0], axis=1)
        diff[diff < 0] = 0
        b_size = [[x for x in a if x != 0] for a in diff]
        start = [[x for x in a if x != 0] for a in bound[0]]
        p_section1 = []
        p_section0 = []
        for b, lower in zip(b_size, start):
            b = np.asarray(b) - np.asarray([0] + b[:len(b) - 1])
            g = np.around(self.k * b / b.sum(), )
            if np.sum(g) != self.k:
                print('Please change the k value or make way2')
                g=np.where(np.argsort(np.argsort(b))>len(b)-self.k%len(b)-1,1,0)+self.k//len(b)
            p_section1.append(np.hstack([lower[j] + b[j] / g[j] * np.arange(1, g[j] + 1) for j in range(len(g))]))
            p_section0.append(np.hstack([lower[j] + b[j] / g[j] * np.arange(g[j]) for j in range(len(g))]))
        p_section0 = np.asarray(p_section0)
        p_section1 = np.asarray(p_section1)
        self.p_section[0, :, p_list] = p_section0
        self.p_section[1, :, p_list] = p_section1
        self.p_position[:, p_list] = (p_section0.transpose() + p_section1.transpose()) / 2
        self.p_position[:, 0] = np.around(self.p_position[:, 0], 6)
        self.p_position[:, 1:] = np.around(self.p_position[:, 1:],)
        print(self.p_section)

    def search(self):
        Q = 1
        max_p = 0.9
        min_p = 0.01  # rate of rejection
        int_precision = 0.5
        self.split_range1(self.bound, list(range(self.p_num)))
        t = np.ones((self.k, self.p_num))
        f = np.zeros(2*self.ant_num)
        ant_num_x = 2
        for gen in range(self.item):
            print("[epochs:{}]".format(gen+1), end="")
            print(time.ctime())
            change_list = []
            # p^a
            p = (t**self.a)/np.sum(t**self.a, axis=0)
            # choose best
            p_max = np.argwhere(p > max_p)
            if len(p_max) != 0:
                bound = np.vstack((self.p_section[0][tuple(p_max.T.tolist())],
                                   self.p_section[1][tuple(p_max.T.tolist())]))
                p_list = p_max.T.tolist()[1]
                diff = bound[1]-bound[0]
                # del learn-rate
                delete_p = list(set(np.argwhere(diff < int_precision).T.tolist()[0])-set(np.argwhere(bound[0] < 1).T.tolist()[0]))
                delete_p.sort(reverse=True)
                if len(delete_p) == self.p_num-1:
                    break
                bound = np.delete(bound, delete_p, 1)
                for i in delete_p:
                    del p_list[i]
                if p_list:
                    self.split_range1(bound, p_list)
                    temp = np.ones((self.k, len(p_list)))
                    t[:, p_list] = temp
                    p[:, p_list] = temp/np.sum(temp, axis=0)
                    change_list += p_list
                    ant_num_x = 2
            # delete worst
            p_list = np.argwhere(np.logical_and(p < min_p, p == np.min(p, axis=0))).T.tolist()
            delete_p = list(set(np.argwhere(np.max((self.p_section[1]-self.p_section[0])[:, p_list[1]], axis=0) <
                                            int_precision).T.tolist()[0]) - set(np.argwhere(self.p_section[0, 0, p_list[1]] < 1).T.tolist()[0]))
            delete_p.sort(reverse=True)
            p_list = np.delete(p_list, delete_p, 1)
            if len(p_list[1]) != 0:
                bound = [[], []]
                for i, j in zip(p_list[0], p_list[1]):
                    re_long = (self.p_section[1, i, j]-self.p_section[0, i, j])/4
                    if i+1 < self.k and self.p_section[1, i, j] == self.p_section[0, i+1, j]:
                        self.p_section[0, i+1, j] -= re_long
                    if i-1 > -1 and self.p_section[0, i, j] == self.p_section[1, i-1, j]:
                        self.p_section[1, i-1, j] += re_long
                    bound[0].append(self.p_section[0][list(set(range(self.k)) - {i}), j])
                    bound[1].append(self.p_section[1][list(set(range(self.k)) - {i}), j])
                bound = np.asarray(bound)
                self.split_range2(bound, p_list[1])
                temp = np.ones((self.k, len(p_list[1])))
                t[:, p_list[1]] = temp
                p[:, p_list[1]] = temp / np.sum(temp, axis=0)
                change_list += p_list[1].tolist()
                ant_num_x = 2
                
            cum_p = np.cumsum(p, axis=0)
            rand_value=0
            mim_ant_num = ant_num_x*self.ant_num/self.k-2
            max_ant_num = ant_num_x*self.ant_num/self.k+2
            while rand_value==0:
                ant_position = np.where(np.cumsum(np.where(cum_p-np.random.uniform(0,1,(ant_num_x*self.ant_num, 1, self.p_num)) >= 0, 1, 0),axis=1) == 1, 1, 0)
                if change_list:
                    if np.min(np.sum(ant_position,axis=0)[:,change_list])>mim_ant_num and np.max(np.sum(ant_position,axis=0)[:,change_list])<max_ant_num:
                        break
                elif gen==0:
                    if np.min(np.sum(ant_position,axis=0))>mim_ant_num and np.max(np.sum(ant_position,axis=0))<max_ant_num:
                        break
                else:
                    break
            print(np.sum(ant_position,axis=0))
            position = np.sum(ant_position*self.p_position, axis=1)
            for i in range(ant_num_x*self.ant_num):
                row = self.database.loc[(self.database[self.hp_names[0]] == position[i, 0]) &
                                        (self.database[self.hp_names[1]] == position[i, 1]) &
                                        (self.database[self.hp_names[2]] == position[i, 2]) &
                                        (self.database[self.hp_names[3]] == position[i, 3]) &
                                        (self.database[self.hp_names[4]] == position[i, 4])]
                if row.empty:
                    f[i] = self.fun(position[i])
                    new_row = {self.hp_names[0]: position[i, 0], self.hp_names[1]: position[i, 1],
                               self.hp_names[2]: position[i, 2], self.hp_names[3]: position[i, 3],
                               self.hp_names[4]: position[i, 4], 'f': f[i]}
                    self.database.loc[-1] = new_row
                    self.database.index = self.database.index+1
                    self.database.sort_index(inplace=True)
                else:
                    f[i] = row['f'].values
            t *= self.remanent
            print(f[:ant_num_x*self.ant_num])
            if gen==0:
                Q = np.power(10.,-1*np.argmax(np.bincount(np.abs(np.floor(np.log10(f)).astype(int)))))
                print("Q={}".format(Q))
            t += np.sum((Q/f[:ant_num_x*self.ant_num]).reshape(-1, 1, 1)*ant_position, axis=0)
            print(t)
            ant_num_x=1
        result = np.zeros_like(t)
        result[t.argmax(axis=0), np.arange(t.shape[1])] = 1
        best = np.sum(result * self.p_position, axis=0)
        fitness = self.fun(best, True)
        np.set_printoptions(threshold=np.inf)
        print(self.database.values)
        print(len(self.database))
        return best, fitness

    def fun(self, x, flag=False, seed=1024):
        if flag:
            model = rnn_model_fun(parameter=x, data=self.data, flag=flag, scaler=self.scaler, fit_func=self.args.fitness_mse, seed=seed)
            t = model.construct_lstm(self.args.model, self.args.save_path)
        else:
            model = rnn_model_fun(x, self.data, False, fit_func=self.args.fitness_mse, seed=seed)
            t = model.construct_lstm(self.args.model)
        return t
