# Supplementary material for: An optimized LSTM network for improving arbitrage spread forecasting using ant colony cross-searching in the K-fold hyperparameter space
Source: PeerJ Comput Sci. 2024 Aug 9;10:e2215. doi: 10.7717/peerj-cs.2215 (PMC11639137; doi:10.7717/peerj-cs.2215)
Supplement: Supplemental Information 2 [file peerj-cs-10-2215-s002.zip › Data and Code/model/model.py]

import torch.nn as nn
import torch.nn.functional as f


# x is input, size (seq_len, batch, input_size)
# [input(8),lstm(n1),lstm(n2),output(1)](n1,n2)
class Lstm1(nn.Module):
    def __init__(self, hn0, hn1):
        super(Lstm1, self).__init__()

        self.lstm1 = nn.LSTM(input_size=8, hidden_size=hn0, batch_first=True)
        self.lstm2 = nn.LSTM(input_size=hn0, hidden_size=hn1, batch_first=True)
        self.linear1 = nn.Linear(hn1, 1)

    def forward(self, x):
        x, _ = self.lstm1(x)  
        x, _ = self.lstm2(x)
        x = self.linear1(x[:, -1, :])
        return x


# [input(8),lstm(n1),linear(n2),output(1)](n1,n2)
class Lstm2(nn.Module):
    def __init__(self, hn0, hn1):
        super(Lstm2, self).__init__()

        self.lstm = nn.LSTM(input_size=8, hidden_size=hn0, batch_first=True)
        # self.dropout = nn.Dropout(0.1)
        self.linear1 = nn.Linear(hn0, hn1)
        self.linear2 = nn.Linear(hn1, 1)

    def forward(self, x):
        x, _ = self.lstm(x)  
        # x = self.dropout(x[:, -1, :])
        x = f.relu(self.linear1(x[:, -1, :]))
        x = self.linear2(x)
        return x


# [input(8),lstm(n1),linear(n2),output(1)](n1,n2)
class Lstm3(nn.Module):
    def __init__(self, hn0, hn1):
        super(Lstm3, self).__init__()

        self.lstm = nn.LSTM(input_size=8, hidden_size=hn0, batch_first=True)
        self.dropout = nn.Dropout(0.1)
        self.linear1 = nn.Linear(hn0, hn1)
        self.linear2 = nn.Linear(hn1, 1)

    def forward(self, x):
        x, _ = self.lstm(x)  
        x = self.dropout(x[:, -1, :])
        x = f.relu(self.linear1(x))
        x = self.dropout(x)
        x = self.linear2(x)
        return x
        

# [input(8),rnn(n1),linear(n2),output(1)](n1,n2)
class Rnn(nn.Module):
    def __init__(self, hn0, hn1):
        super(Rnn, self).__init__()
        self.rnn = nn.RNN(input_size=8, hidden_size=hn0, batch_first=True)
        self.linear1 = nn.Linear(hn0, hn1)
        self.linear2 = nn.Linear(hn1, 1)

    def forward(self, x):
        x, _ = self.rnn(x)  
        x = f.relu(self.linear1(x[:,-1,:]))
        x = self.linear2(x)
        return x
        
        
# [input(8),linear(n1),linear(n2),output(1)](dim(input_feature)*time steps, (n1,n2))
class BP(nn.Module):
    def __init__(self, hn0, hn1):
        super(BP, self).__init__()
        self.hidden1 = nn.Linear(hn0, hn1[0])
        self.hidden2 = nn.Linear(hn1[0], hn1[1])
        self.hidden3 = nn.Linear(hn1[1], 1)
        self.dropout = nn.Dropout(0.1)

    def forward(self, x):
        x = x.view(x.size(0), -1)
        x = f.relu(self.hidden1(x))
        x = self.dropout(x)
        x = f.relu(self.hidden2(x))
        x = self.dropout(x)
        x = self.hidden3(x)
        return x
