# Supplementary material for: An optimized LSTM network for improving arbitrage spread forecasting using ant colony cross-searching in the K-fold hyperparameter space
Source: PeerJ Comput Sci. 2024 Aug 9;10:e2215. doi: 10.7717/peerj-cs.2215 (PMC11639137; doi:10.7717/peerj-cs.2215)
Supplement: Supplemental Information 2 [file peerj-cs-10-2215-s002.zip › Data and Code/model/run_model.py]

from model.model import *
from utils.metrics import metric, Fitness
from utils.plot import plot_loss, plot_pred

import torch
import torch.nn as nn
import torch.utils.data as da
import numpy as np
import random
import pandas as pd


class rnn_model_fun:
    def __init__(self, parameter, data, flag, scaler=None, fit_func=True, seed=1024):
        # Hyper-parameters:learning-rate,epochs,lstm layers,dense layers,time steps,batch_size,
        self.alpha = parameter[0]
        self.epochs = int(parameter[1])
        self.hidden_nodes0 = int(parameter[2])
        self.hidden_nodes1 = int(parameter[3])
        self.steps = int(parameter[4])
        self.scaler = scaler
        self.flag = flag
        self.batch_size = 512
        self.seed = seed
        # using default functions
        self.fit_func = fit_func
        # dataset
        self.train_loader, self.val_loader, self.test_loader = self.data_divide(data)

    # feature and label
    def data_split(self, data):
        out_ = data[self.steps:, -1]
        in_ = []
        for i in range(data.shape[0] - self.steps):
            in_.append(data[i:i + self.steps, :])
        in_ = np.array(in_).reshape(len(in_), -1)
        out_ = np.array(out_).reshape(len(out_), -1)
        return in_, out_

    def data_divide(self, data):
        (train_data, val_data, test_data) = data
        train_data, train_label = self.data_split(train_data)
        val_data, val_label = self.data_split(val_data)
        test_data, test_label = self.data_split(test_data)
        # sample shuffle
        np.random.seed(1)
        np.random.shuffle(train_data)
        np.random.seed(1)
        np.random.shuffle(train_label)

        train_data = train_data.reshape(train_data.shape[0], self.steps, -1)
        val_data = val_data.reshape(val_data.shape[0], self.steps, -1)
        test_data = test_data.reshape(test_data.shape[0], self.steps, -1)

        torch_train_dataset = da.TensorDataset(torch.FloatTensor(train_data), torch.FloatTensor(train_label))
        torch_val_dataset = da.TensorDataset(torch.FloatTensor(val_data), torch.FloatTensor(val_label))
        torch_test_dataset = da.TensorDataset(torch.FloatTensor(test_data), torch.FloatTensor(test_label))

        train_loader = da.DataLoader(dataset=torch_train_dataset, batch_size=self.batch_size, pin_memory=True, num_workers=6)
        val_loader = da.DataLoader(dataset=torch_val_dataset, batch_size=2048, pin_memory=True, num_workers=6)
        test_loader = da.DataLoader(dataset=torch_test_dataset, batch_size=2048, pin_memory=True, num_workers=6)
        return train_loader, val_loader, test_loader

    @staticmethod
    def set_seed(seed):
        random.seed(seed)
        np.random.seed(seed)
        torch.manual_seed(seed)
        torch.cuda.manual_seed(seed)
        torch.backends.cudnn.deterministic = True
        torch.backends.cudnn.benchmark = False
        torch.backends.cudnn.enabled = True

    def construct_lstm(self, model_name, save_path=None):
        # setting seed
        self.set_seed(self.seed)
        # setting GPU
        device = torch.device("cuda:0" if torch.cuda.is_available() else "cpu")
        Model = eval(model_name)
        if model_name == 'BP':
            # The number of input features is 8.
            model = Model(8*self.steps, (self.hidden_nodes0, self.hidden_nodes1)).to(device)
        else:
            model = Model(self.hidden_nodes0, self.hidden_nodes1).to(device)
        optimizer = torch.optim.Adam(model.parameters(), lr=self.alpha)
        loss_func = nn.MSELoss().to(device)
        loss_func2 = nn.MSELoss(reduction='sum').to(device)

        epoch_train_loss = []
        epoch_val_loss = []
        # train model
        for epoch in range(self.epochs):
            model.train()
            train_loss = np.float32(0)
            for inputs, targets in self.train_loader:
                inputs, targets = inputs.to(device, non_blocking=True), targets.to(device, non_blocking=True)
                optimizer.zero_grad()
                outputs = model(inputs)
                loss = loss_func(outputs, targets)
                loss.backward()
                optimizer.step()
                train_loss += len(targets)*loss.item() / len(self.train_loader)
            if self.flag or not self.fit_func or epoch == self.epochs-1:
                        
                #epoch_train_loss.append(train_loss)
                
                model.eval()
                val_loss = np.float32(0)
                with torch.no_grad():
                    for inputs, targets in self.val_loader:
                        inputs, targets = inputs.to(device, non_blocking=True), targets.to(device, non_blocking=True)
                        outputs = model(inputs)
                        loss = loss_func2(outputs, targets)
                        val_loss += loss.item() / len(self.val_loader)
                        del inputs, targets
                        torch.cuda.empty_cache()
                epoch_val_loss.append(val_loss)
            model.eval()
            train_loss2 = np.float32(0)
            with torch.no_grad():
                for inputs, targets in self.train_loader:
                    inputs, targets = inputs.to(device, non_blocking=True), targets.to(device, non_blocking=True)
                    outputs = model(inputs)
                    loss = loss_func2(outputs, targets)
                    train_loss2 += loss.item() / len(self.val_loader)
                    del inputs, targets
                    torch.cuda.empty_cache()
            epoch_train_loss.append(train_loss2)
            if self.flag:
                print(f"[Epoch|{epoch + 1:03d}/{self.epochs:03d}] train_mse={train_loss:.5f}, val_mse={val_loss:.5f}")
        if self.flag:
            ## save model
            # if save_path is not None:
            #    torch.save(model.state_dict(), save_path+"model_name.pth")

            # eval model
            real_data = []
            pre_data = []
            model.eval()
            total_loss = np.float32(0)
            with torch.no_grad():
                for inputs, targets in self.test_loader:
                    inputs, targets2 = inputs.to(device, non_blocking=True), targets.to(device, non_blocking=True)
                    outputs = model(inputs)
                    loss = loss_func2(outputs, targets2)
                    total_loss += loss.item() / len(self.test_loader)
                    real_data += list(targets.numpy())
                    pre_data += list(outputs.detach().cpu().numpy())
                    del inputs, targets2
                    torch.cuda.empty_cache()
            pred = self.scaler.inverse_transform(np.asarray(pre_data).reshape(-1, 1))
            true = self.scaler.inverse_transform(np.asarray(real_data).reshape(-1, 1))
            metric(pred, true)
            metric(true[:-1], true[1:])
            if save_path is not None:
                c = np.concatenate((pred, true), axis=1)
                df = pd.DataFrame(c, columns=['pred', 'true'])
                df.to_csv(save_path + 'test_pred-true.csv')
                plot_loss(epoch_train_loss[1:], epoch_val_loss[1:], save_path)
                # plot_pred(pred[:100], true[:100], save_path)
            fitness = total_loss
        else:
            if self.fit_func:
                fitness = epoch_val_loss[-1]
            else:
                fitness = Fitness(np.asarray(epoch_train_loss[5:]), np.asarray(epoch_val_loss[5:]))
        return fitness
