# Supplementary material for: An optimized LSTM network for improving arbitrage spread forecasting using ant colony cross-searching in the K-fold hyperparameter space
Source: PeerJ Comput Sci. 2024 Aug 9;10:e2215. doi: 10.7717/peerj-cs.2215 (PMC11639137; doi:10.7717/peerj-cs.2215)
Supplement: Supplemental Information 2 [file peerj-cs-10-2215-s002.zip › Data and Code/run_alor.py]

from data_process.preprocessing import read_data
from model.run_model import rnn_model_fun
from ha_optimization.kcs import kcs
from ha_optimization.aco1 import aco1

import argparse
import os
import torch
import numpy as np
import time
os.environ["KMP_DUPLICATE_LIB_OK"] = "TRUE"

parser = argparse.ArgumentParser(description='KCS-LSTM on dataset')

parser.add_argument('--status', type=bool, required=False, default=False, help='optim Hyper-parameters[False] or run model[True]')
parser.add_argument('--model', type=str, required=False, default='Lstm2', help='model of the experiment')
# loading and  preprocessing of data
parser.add_argument('--data_path', type=str, default='rb-hc_feature.csv', help='location of the data file')
parser.add_argument('--data_index', type=str, default='time', help='column index of the data')
parser.add_argument('--normalization', type=str, default='MinMaxScaler',  help='normalization of the data[StandardScaler, MinMaxScaler]')
parser.add_argument('--fitness_mse', type=bool, default=False, help='use default functions(mse)')
parser.add_argument('--save_path', type=str, default= None, help='Save model parameters and pictures')
parser.add_argument('--K', type=int, default=5, help='K value of kcs')
parser.add_argument('--ha_optim', type=str, required=False, default='kcs', help='search algorithm')
parser.add_argument('--literation', type=int, default=50, help='iterations')
parser.add_argument('--pop_num', type=int, default=20, help='the number of ants')

args = parser.parse_args()

# preprocessing
data, label_scaler = read_data(args.data_path, args.data_index, args.normalization)


if args.status:
    print('--------------------------- run model ---------------------------')
    start_time = time.time()
    
    mymodel = ['KCS-LSTM', 'KCS+LSTM', 'Rnn', 'BP']
    dat = [(0.006718, 95, 120, 30, 11),
               (0.007796, 99, 136, 67, 5),
               (0.001016, 77, 1, 46, 8),
               (0.006781, 95, 120, 30, 11)]  # KCS-LSTM, KCS+LSTM, Rnn, BP
    for i in range(len(dat)):
         print('--------------------------- {} ---------------------------'.format(mymodel[i]))
         if i==1:
           args.model = 'Lstm3'
         elif i!=0:
           args.model = mymodel[i]
         mylist = dat[i]
         p = np.array(mylist)
         p = mylist
         model = rnn_model_fun(p, data, True, label_scaler)
         mse = model.construct_lstm(args.model, args.save_path)
         print(f"test_mse={mse:.5f}")
    #ACO-RNN/LSTM/BP
    #mymodel = [ 'Rnn','Lstm2','BP']
    #dat = [ (0.002745048811188971, 39, 27, 147, 37),
	#(0.002815, 91, 148, 148, 60),
           	#(0.001026, 17, 144, 18, 57),
           	#]         
    #for i in range(len(dat)):
        #print('--------------------------- {} ---------------------------'.format(mymodel[i]))
        #args.model = mymodel[i]
        #mylist = dat[i]
        #p = np.array(mylist)
        #p = mylist
        #model = rnn_model_fun(p, data, True, label_scaler)
        #mse = model.construct_lstm(args.model, args.save_path)
        #print(f"test_mse={mse:.5f}") 
   
    end_time = time.time()
    print("The cost of time:{}s".format(end_time - start_time))


else:
    print('--------------------------- Optimizing Hyper-parameter ---------------------------')
    literation = args.literation  # iterations
    ant_num = args.pop_num  # the number of ants
    # learning-rate, epochs, lstm layers, dense layers, time steps,
    low = [0.001, 10, 1, 1, 2]  # Lower bounds on the hyperparameters
    up = [0.01, 100, 150, 150, 60]  # Upper bounds on the hyperparameters
    names = ['alpha', 'epochs', 'h_n0', 'h_n1', 'step', 'f']
    p = [literation, ant_num, low, up, names]  # Input parameters of the KCS
    sa = eval(args.ha_optim)
    ho = sa(p, data, label_scaler, args)
    best, fitness = ho.search()
    print("The parameters of the optimal learning rate, epochs, Hidden layer,"
          " dense layer, and time steps are respectively：", [int(best[i]) if i > 0 else best[i] for i in range(len(best))])
    print("test_mse:", fitness)
