# Supplementary material for: An optimized LSTM network for improving arbitrage spread forecasting using ant colony cross-searching in the K-fold hyperparameter space
Source: PeerJ Comput Sci. 2024 Aug 9;10:e2215. doi: 10.7717/peerj-cs.2215 (PMC11639137; doi:10.7717/peerj-cs.2215)
Supplement: Supplemental Information 2 [file peerj-cs-10-2215-s002.zip › Data and Code/utils/compared_mettics.py]

from utils.metrics import metric
import pandas as pd


data_path1 = "/home/zengzeliang/userfile/SCINet/datasets/mydata/test_pred-true1.csv"
data_path2 = "/home/zengzeliang/userfile/SCINet/datasets/mydata/valid_pred-true1.csv"
for i in range(1,3):
    df = pd.read_csv(data_path+str(i))

    pred = df.loc[:, 'pred'].astype(np.float32)
    true = df.loc[:, 'true'].astype(np.float32)
    print(len(pred))
    metric(pred,true)
