# Supplementary material for: An optimized LSTM network for improving arbitrage spread forecasting using ant colony cross-searching in the K-fold hyperparameter space
Source: PeerJ Comput Sci. 2024 Aug 9;10:e2215. doi: 10.7717/peerj-cs.2215 (PMC11639137; doi:10.7717/peerj-cs.2215)
Supplement: Supplemental Information 2 [file peerj-cs-10-2215-s002.zip › Data and Code/utils/metrics.py]

import numpy as np


def RSE(pred, true):
    return np.sqrt(np.sum((true-pred)**2)) / np.sqrt(np.sum((true-true.mean())**2))


def CORR(pred, true):
    u = ((true-true.mean(0))*(pred-pred.mean(0))).sum(0) 
    d = np.sqrt(((true-true.mean(0))**2*(pred-pred.mean(0))**2).sum(0))
    return (u/d).mean()


def Corr(pred, true):
    sig_p = np.std(pred, axis=0)
    sig_g = np.std(true, axis=0)
    m_p = pred.mean(0)
    m_g = true.mean(0)
    ind = (sig_g != 0)
    corr = ((pred - m_p) * (true - m_g)).mean(0) / (sig_p * sig_g)
    corr = (corr[ind]).mean()
    return corr


def MAE(pred, true):
    return np.mean(np.abs(pred-true))


def MSE(pred, true):
    return np.mean((pred-true)**2)


def RMSE(pred, true):
    return np.sqrt(MSE(pred, true))


def MAPE(pred, true):
    t = np.where(true==0)
    true = np.delete(true,t)
    pred = np.delete(pred,t)
    return np.mean(np.abs((pred - true) / true))


def MSPE(pred, true):
    t = np.where(true==0)
    true = np.delete(true,t)
    pred = np.delete(pred,t)
    return np.mean(np.square((pred - true) / true))
    
def sMAPE(pred, true):
    t = np.intersect1d(np.where(true==0),np.where(pred==0))
    true = np.delete(true,t)
    pred = np.delete(pred,t)
    return 2*np.mean(np.abs(pred - true) / (np.abs(pred)+np.abs(true)) )
    
def SA(pred,true):
    return np.mean(np.where((pred[1:]-true[:-1])*(true[1:]-true[:-1])>0,1,0))

def metric(pred, true):
    rse = RSE(pred, true)
    mae = MAE(pred, true)
    mse = MSE(pred, true)
    rmse = RMSE(pred, true)
    mape = MAPE(pred, true)
    mspe = MSPE(pred, true)
    smape = sMAPE(pred, true)
    # corr1 = CORR(pred, true)
    corr = Corr(pred, true)
    sa = SA(pred, true)
    print(f"[Metric(test-dataset)]: mae={mae:.5f}, mse={mse:.5f}, rmse={rmse:.5f}, mape={mape:.5f}, mspe={mspe:.5f},"
          f" corr={corr:.5f}, smape={smape:.5f}, sa={sa:.5f}, rse={rse:.5f}")


def Fitness(train_loss, val_loss):
    fitness = np.mean(val_loss*np.absolute(val_loss-train_loss))
    return fitness
