# Supplementary material for: An optimized LSTM network for improving arbitrage spread forecasting using ant colony cross-searching in the K-fold hyperparameter space
Source: PeerJ Comput Sci. 2024 Aug 9;10:e2215. doi: 10.7717/peerj-cs.2215 (PMC11639137; doi:10.7717/peerj-cs.2215)
Supplement: Supplemental Information 2 [file peerj-cs-10-2215-s002.zip › Data and Code/utils/plot.py]

import matplotlib.pyplot as plt


def plot_loss(train, val, save_path, name="MSE"):
    plt.figure()
    epochs = range(1, len(train) + 1)
    plt.plot(epochs, train, "bo-", markersize=3, label="Training of " + name)
    plt.plot(epochs, val, "r*-", markersize=3, label="Validation of " + name)
    plt.title("Training and Validation of " + name)
    plt.xlabel("Epochs")
    plt.ylabel(name)
    plt.legend()
    plt.savefig(save_path+"Training and Validation of " + name + ".png")


def plot_pred(pred, true, save_path):
    plt.figure()
    x = range(1, len(true) + 1)
    plt.plot(x, pred, "bo-", markersize=3, label="Predicted value")
    plt.plot(x, true, "r*-", markersize=3, label="True value")
    plt.title("Prediction value and True value ")
    plt.xlabel("Time")
    plt.ylabel("Futures spread")
    plt.legend()
    plt.savefig(save_path + "Prediction and True Futures spread.png")
