# Supplementary material for: An optimized LSTM network for improving arbitrage spread forecasting using ant colony cross-searching in the K-fold hyperparameter space
Source: PeerJ Comput Sci. 2024 Aug 9;10:e2215. doi: 10.7717/peerj-cs.2215 (PMC11639137; doi:10.7717/peerj-cs.2215)
Supplement: Supplemental Information 3 [file peerj-cs-10-2215-s003.zip]

Archive with 8 entries (6 files):
- cec19/README.md
- cec19/optimizer/
- cec19/optimizer/aco1.py
- cec19/optimizer/aco2.py
- cec19/optimizer/kcs.py
- cec19/result.pdf
- cec19/run.py
- cec19/
