# Supplementary material for: An optimized LSTM network for improving arbitrage spread forecasting using ant colony cross-searching in the K-fold hyperparameter space
Source: PeerJ Comput Sci. 2024 Aug 9;10:e2215. doi: 10.7717/peerj-cs.2215 (PMC11639137; doi:10.7717/peerj-cs.2215)
Supplement: Supplemental Information 3 [file peerj-cs-10-2215-s003.zip › cec19/README.md]

# CEC2019

### Requirements

Install the required package first:

```
cd cec19
conda create -n cec19
conda activate cec19
conda  install  opfunu
conda  install  mealpy
```

### Run code

#### CEC19 test:

For KCS(pop size = 2*pops)
```
python run.py --sa 0  --pops 25
```
 
For ACO
```
python run.py --sa 1
```

For ACOR
```
python run.py --sa 2
```
