# Supplementary material for: An optimized LSTM network for improving arbitrage spread forecasting using ant colony cross-searching in the K-fold hyperparameter space
Source: PeerJ Comput Sci. 2024 Aug 9;10:e2215. doi: 10.7717/peerj-cs.2215 (PMC11639137; doi:10.7717/peerj-cs.2215)
Supplement: Supplemental Information 3 [file peerj-cs-10-2215-s003.zip › cec19/optimizer/aco1.py]

import numpy as np
import opfunu  # https://github.com/thieu1995/opfunu


def get_cec_fun(func_num, dim):
    func = opfunu.get_functions_by_classname(func_num)[0](ndim=dim)
    return func


class aco1:
    def __init__(self, func_num, dim, epoch=1000, pop_size=50, a=2, b=2, decrement=0.2, r=0.8):
        self.item = epoch  
        self.ant_num = pop_size  
        self.a = a  
        self.b = b  
        self.remanent = 1 - decrement  
        self.r = r 
        self.func = get_cec_fun(func_num, dim)
        self.p_num = dim  
        self.bound = np.array([self.func.lb, self.func.ub])  
        self.accuracy_class = 8

    def search(self, folder_path=None):
        t = np.ones(self.ant_num)
        dt = np.zeros(self.ant_num)
        f = np.zeros(self.ant_num)
        convergence_curve = np.zeros(self.item)
        per_result = np.zeros((self.item, self.p_num))
        per_mean_std = np.zeros((self.item, 2))
        position = np.zeros((self.ant_num, self.p_num))  
        new_position = np.zeros((self.ant_num, self.p_num))  
        for i in range(self.ant_num):
            for j in range(self.p_num):
                if j == 0:
                    position[i][j] = np.random.uniform(self.bound[0][j], self.bound[1][j])
                else:
                    position[i][j] = np.random.randint(self.bound[0][j], self.bound[1][j])
        for gen in range(self.item):
            t = self.remanent * t + dt
            for i in range(self.ant_num):
                f[i] = self.fun(np.transpose(position[i]))
            qfl = np.zeros((self.ant_num, self.ant_num))
            for i in range(self.ant_num):
                qfl0 = 0  
                for j in range(self.ant_num):
                    temp = f[i] - f[j]
                    if temp > 0:
                        qfl[i][j] = temp
                        qfl0 = 1
                if qfl0 == 0:
                    next_p = i  
                else:
                    temp2 = np.power(t, self.a) * np.power(qfl[i], self.b)
                    seek_p = temp2 / sum(temp2)
                    ant_p = np.array(seek_p).cumsum() - np.random.rand(1)  
                    ant_p *= np.where(seek_p == 0, 0, 1)
                    next_p = list(ant_p > 0).index(True)
                dt[i] = f[i] - f[next_p]
                change = (self.bound[1] - self.bound[0]) / 4 * np.random.uniform(-1, 1, self.p_num) * np.power(self.r, gen)
                change = np.where(position[next_p]+change < self.bound[0], self.bound[0]-change+(self.bound[1]-self.bound[0])/4*np.power(self.r, gen)-position[next_p], change)
                change = np.where(position[next_p]+change > self.bound[1], change+self.bound[1]-(self.bound[1]-self.bound[0])/4*np.power(self.r, gen)-position[next_p], change)
                new_position[i] = position[next_p]+change
                new_position[i] = new_position[i].clip(self.bound[0], self.bound[1])
                new_position[i][0:] = np.around(new_position[i][0:], self.accuracy_class)
            best_number = np.argmin(f)
            f_min = min(f)
            # print(gen + 1, f_min, position[best_number])
            per_result[gen] = position[best_number]
            convergence_curve[gen] = f_min
            per_mean_std[gen][0] = np.mean(f)
            per_mean_std[gen][1] = np.std(f)
            position = new_position.copy()
            # if convergence_curve[gen-1] == f_min:
            #     if convergence_curve[gen-2] == f_min:
            #         break
        best_position = per_result[np.argmin(convergence_curve)]
        best_fitness = np.min(convergence_curve)
        min_epoch = np.where(convergence_curve == best_fitness)[0][0]+1
        if folder_path is not None:
            f = open(folder_path+'fitness.txt', 'a')
            f.write('**************************** start search ***********************************')
            f.write('fitness:{}'.format(convergence_curve))
            f.write('\n')
            f.write('distribution:{}'.format(per_mean_std))
            f.write('\n')
            f.write('\n')
            f.close()
        return best_position, best_fitness, min_epoch

    def cec_fun_best(self):
        return self.func.x_global, self.func.f_global, self.func.n_fe

    def fun(self, x):
        t = self.func.evaluate(x)
        return t
