# Supplementary material for: An optimized LSTM network for improving arbitrage spread forecasting using ant colony cross-searching in the K-fold hyperparameter space
Source: PeerJ Comput Sci. 2024 Aug 9;10:e2215. doi: 10.7717/peerj-cs.2215 (PMC11639137; doi:10.7717/peerj-cs.2215)
Supplement: Supplemental Information 3 [file peerj-cs-10-2215-s003.zip › cec19/optimizer/aco2.py]

from mealpy.swarm_based.ACOR import OriginalACOR
# from mealpy.swarm_based.SSA import BaseSSA
import opfunu  # reference document：https://github.com/thieu1995/opfunu
import numpy as np


class aco2:
    def __init__(self, func_num, dim, epoch=1000, pop_size=50, sample_count=25, intent_factor=0.5, zeta=1.0):
        funcs = opfunu.get_functions_by_classname(func_num)
        self.func = funcs[0](ndim=dim)
        # self.optim = BaseSSA(epoch, pop_size, 0.8, 0.2, 0.1)
        self.optim = OriginalACOR(epoch, pop_size, sample_count, intent_factor, zeta)
        self.problem_dict = {
            "fit_func": self.cec_fun,
            "lb": self.func.lb.tolist(),
            "ub": self.func.ub.tolist(),
            "minmax": "min",
            "verbose": True,
            "save_population": True  # To be able to draw the trajectory figure
        }

    def cec_fun(self, x):
        F = self.func.evaluate(x)
        return F

    def cec_fun_best(self):
        return self.func.x_global, self.func.f_global, self.func.n_fe

    def search(self, folder_path=None):
        best_position, best_fitness = self.optim.solve(self.problem_dict)
        min_epoch = np.where(self.optim.history.list_global_best_fit == best_fitness)[0][0]+1
        if folder_path is not None:
            #self.optim.history.save_global_objectives_chart(filename=folder_path+"goc")
            ## self.optim.history.save_local_objectives_chart(filename="hello/loc")
            #self.optim.history.save_global_best_fitness_chart(filename=folder_path+"gbfc")
            ## self.optim.history.save_local_best_fitness_chart(filename="hello/lbfc")
            ## self.optim.history.save_runtime_chart(filename="hello/rtc")
            #self.optim.history.save_exploration_exploitation_chart(filename=folder_path+"eec")
            #self.optim.history.save_diversity_chart(filename=folder_path+"dc")
            ## self.optim.history.save_trajectory_chart(list_agent_idx=[3, 5], selected_dimensions=[3], filename="hello/tc")
            # Get list of global best solution after all generations
            f = open(folder_path + 'fitness.txt', 'a')
            f.write('**************************** start search ***********************************')
            f.write('fitness:{}'.format(self.optim.history.list_global_best_fit))
            f.write('\n')
            f.write('fitness:{}'.format(self.optim.history.list_global_best))
            f.write('\n')
            f.close()

        return best_position, best_fitness, min_epoch
