# Supplementary material for: An optimized LSTM network for improving arbitrage spread forecasting using ant colony cross-searching in the K-fold hyperparameter space
Source: PeerJ Comput Sci. 2024 Aug 9;10:e2215. doi: 10.7717/peerj-cs.2215 (PMC11639137; doi:10.7717/peerj-cs.2215)
Supplement: Supplemental Information 3 [file peerj-cs-10-2215-s003.zip › cec19/optimizer/kcs.py]

import numpy as np
import opfunu  # reference document：https://github.com/thieu1995/opfunu


def get_cec_fun(func_num, dim):
    func = opfunu.get_functions_by_classname(func_num)[0](ndim=dim)
    return func


class kcs:
    def __init__(self, func_num, dim, epoch=1000, pop_size=50, a=1, k=5, decrement=0.3):
        self.item = epoch  # aco-iteration
        self.ant_num = pop_size  # ant-number
        self.a = a  
        self.remanent = 1 - decrement  # remanent
        self.func = get_cec_fun(func_num, dim)
        self.p_num = len(self.func.lb)  # The number of unknowns
        self.bound = np.array([self.func.lb, self.func.ub])  # boundary
        self.k = k
        self.p_section = np.zeros((2, self.k, self.p_num))
        self.p_position = np.zeros((self.k, self.p_num))
        self.accuracy_class = 8

    def split_range1(self, bound, p_list):
        diff = (bound[1] - bound[0]) / self.k
        p_section0 = np.arange(self.k).reshape(self.k, 1) @ diff.reshape(1, diff.shape[0]) + bound[0]
        p_section1 = np.arange(1, self.k + 1).reshape(self.k, 1) @ diff.reshape(1, diff.shape[0]) + bound[0]
        self.p_section[0, :, p_list] = p_section0.transpose()
        self.p_section[1, :, p_list] = p_section1.transpose()
        self.p_position[:, p_list] = (p_section0 + p_section1) / 2
        self.p_position[:, 0:] = np.around(self.p_position[:, 0:], self.accuracy_class)
        # print(self.p_section)

    def split_range2(self, bound, p_list):
        bound_bias = np.expand_dims(np.expand_dims(np.abs(bound[0, :, 0]) + 1, axis=0).repeat(2, axis=0),
                                    axis=2).repeat(bound.shape[-1], axis=2)
        bound1 = bound + bound_bias
        link_condition = (bound1[0, :, 1:] - bound1[1, :, :-1] > 0)
        bound1[0, :, 1:] = np.where(link_condition, bound1[0, :, 1:], 0)
        bound1[1, :, :-1] = np.where(link_condition, bound1[1, :, :-1], 0)
        bound[0, :, 1:] = np.where(link_condition, bound[0, :, 1:], np.inf)
        diff = np.cumsum(bound1[1] - bound1[0], axis=1)
        diff[diff < 0] = 0
        b_size = [[x for x in a if x != 0] for a in diff]
        start = [[x for x in a if x != np.inf] for a in bound[0]]
        p_section1 = []
        p_section0 = []
        for b, lower in zip(b_size, start):
            b = np.asarray(b) - np.asarray([0] + b[:len(b) - 1])
            g = np.around(self.k * b / b.sum(), )
            if np.sum(g) != self.k:
                print('Please change the k value or make way2')
                g = np.where(np.argsort(np.argsort(b)) > len(b) - self.k % len(b) - 1, 1, 0) + self.k // len(b)
            p_section1.append(np.hstack([lower[j] + b[j] / g[j] * np.arange(1, g[j] + 1) for j in range(len(g))]))
            p_section0.append(np.hstack([lower[j] + b[j] / g[j] * np.arange(g[j]) for j in range(len(g))]))
        p_section0 = np.asarray(p_section0)
        p_section1 = np.asarray(p_section1)
        self.p_section[0, :, p_list] = p_section0
        self.p_section[1, :, p_list] = p_section1
        self.p_position[:, p_list] = (p_section0.transpose() + p_section1.transpose()) / 2
        self.p_position[:, 0:] = np.around(self.p_position[:, 0:], self.accuracy_class)
        # print(self.p_section)

    def search(self, folder_path=None):
        wave_range = 0.6
        Q = 1
        max_p = 0.9
        min_p = 0.01  # rate of rejection
        int_precision = 0.001
        self.split_range1(self.bound, list(range(self.p_num)))
        t = np.ones((self.k, self.p_num))
        f = np.zeros(2 * self.ant_num)
        ant_num_x = 2
        for gen in range(self.item):
            # print('[{}] start:'.format(gen + 1))
            change_list = []
            # p^a
            p = (t ** self.a) / np.sum(t ** self.a, axis=0)
            # choose best
            # print(p)
            p_max = np.argwhere(p > max_p)
            if len(p_max) != 0:
                bound = np.vstack((self.p_section[0][tuple(p_max.T.tolist())],
                                   self.p_section[1][tuple(p_max.T.tolist())]))
                p_list = p_max.T.tolist()[1]
                diff = bound[1] - bound[0]
                # del learn-rate
                delete_p = np.argwhere(diff < int_precision).T.tolist()[0]
                delete_p.sort(reverse=True)
                if len(delete_p) == self.p_num:
                    break
                bound = np.delete(bound, delete_p, 1)
                for i in delete_p:
                    del p_list[i]
                if p_list:
                    self.split_range1(bound, p_list)
                    temp = np.ones((self.k, len(p_list)))
                    t[:, p_list] = temp
                    p[:, p_list] = temp / np.sum(temp, axis=0)
                    change_list += p_list
                    ant_num_x = 2
            # delete worst
            p_list = np.argwhere(np.logical_and(p < min_p, p == np.min(p, axis=0))).T.tolist()
            delete_p = np.argwhere(
                np.max((self.p_section[1] - self.p_section[0])[:, p_list[1]], axis=0) < int_precision).T.tolist()[0]
            delete_p.sort(reverse=True)
            p_list = np.delete(p_list, delete_p, 1)
            if len(p_list[1]) != 0:
                bound = [[], []]
                for i, j in zip(p_list[0], p_list[1]):
                    re_long = (self.p_section[1, i, j] - self.p_section[0, i, j])/4
                    # if re_long<100:
                    #     sp = 4
                    # elif re_long<1000:
                    #     sp = 3
                    # else:
                    #     sp = 9/4
                    # re_long /= sp
                    if i + 1 < self.k and self.p_section[1, i, j] == self.p_section[0, i + 1, j]:
                        self.p_section[0, i + 1, j] -= re_long
                    if i - 1 > -1 and self.p_section[0, i, j] == self.p_section[1, i - 1, j]:
                        self.p_section[1, i - 1, j] += re_long
                    bound[0].append(self.p_section[0][list(set(range(self.k)) - {i}), j])
                    bound[1].append(self.p_section[1][list(set(range(self.k)) - {i}), j])
                bound = np.asarray(bound)
                self.split_range2(bound, p_list[1])
                temp = np.ones((self.k, len(p_list[1])))
                t[:, p_list[1]] = temp
                p[:, p_list[1]] = temp / np.sum(temp, axis=0)
                change_list += p_list[1].tolist()
                ant_num_x = 2
            cum_p = np.cumsum(p, axis=0)
            rand_value = 0
            mim_ant_num = (1-wave_range) * ant_num_x * self.ant_num / self.k  
            max_ant_num = (1+wave_range) * ant_num_x * self.ant_num / self.k
            while rand_value == 0:
                ant_position = np.where(np.cumsum(
                    np.where(cum_p - np.random.uniform(0, 1, (ant_num_x * self.ant_num, 1, self.p_num)) >= 0, 1, 0),
                    axis=1) == 1, 1, 0)
                if change_list:
                    if np.min(np.sum(ant_position, axis=0)[:, change_list]) > mim_ant_num and np.max(
                            np.sum(ant_position, axis=0)[:, change_list]) < max_ant_num:
                        break
                elif gen == 0:
                    if np.min(np.sum(ant_position, axis=0)) > mim_ant_num and np.max(
                            np.sum(ant_position, axis=0)) < max_ant_num:
                        break
                else:
                    break
            # print(np.sum(ant_position, axis=0))
            position = np.sum(ant_position * self.p_position, axis=1)
            for i in range(ant_num_x * self.ant_num):
                f[i] = self.fun(position[i])
            t *= self.remanent
            # print(f[:ant_num_x * self.ant_num])
            Q_new = np.power(10., (
                1 if np.sum(np.log10(f) > 0) > int(0.5 * ant_num_x * self.ant_num) else -1) * np.argmax(
                np.bincount(np.abs(np.floor(np.log10(f)).astype(int)))))
            if gen == 0 or Q_new<Q:
                Q = Q_new
                print("Q={}************************************************************".format(Q))

            # if gen == 0:
            #     Q = np.power(10., (
            #         1 if np.sum(np.log10(f) > 0) > int(0.5 * ant_num_x * self.ant_num) else -1) * np.argmax(
            #         np.bincount(np.abs(np.floor(np.log10(f)).astype(int)))))
            #     print("Q={}".format(Q))
            t += np.sum((Q / f[:ant_num_x * self.ant_num]).reshape(-1, 1, 1) * ant_position, axis=0)
            # print(t)
            ant_num_x = 1
        result = np.zeros_like(t)
        result[t.argmax(axis=0), np.arange(t.shape[1])] = 1
        best_position = np.sum(result * self.p_position, axis=0)
        best_fitness = self.fun(best_position)
        if folder_path is not None:
            f = open(folder_path+'fitness.txt', 'a')
            f.write('**************************** start search ***********************************')
            f.write('p_section:{}'.format(self.p_section))
            f.write('\n')
            f.write('\n')
            f.close()
        # print(self.p_section)
        return best_position, best_fitness, gen+1

    def cec_fun_best(self):
        return self.func.x_global, self.func.f_global, self.func.n_fe

    def fun(self, x):
        t = self.func.evaluate(x)
        return t
