# Supplementary material for: An optimized LSTM network for improving arbitrage spread forecasting using ant colony cross-searching in the K-fold hyperparameter space
Source: PeerJ Comput Sci. 2024 Aug 9;10:e2215. doi: 10.7717/peerj-cs.2215 (PMC11639137; doi:10.7717/peerj-cs.2215)
Supplement: Supplemental Information 3 [file peerj-cs-10-2215-s003.zip › cec19/run.py]

from optimizer.kcs import kcs
from optimizer.aco2 import aco2
from optimizer.aco1 import aco1
import numpy as np
import os


def cec_test(optim_num=2, itr=30, year='2019', ipfun=None, ps=50):
    optim = {
        0: 'kcs',
        1: 'aco1',
        2: 'aco2',
    }
    if itr == 1 and ipfun is not None:
        fun_name = 'F' + str(ipfun)  
        func_num = fun_name + year
        if ipfun == 1:
            dim = 9
        elif ipfun == 2:
            dim = 16
        elif ipfun == 3:
            dim = 18
        else:
            dim = 10
        model = eval(optim[optim_num])(func_num, dim, pop_size=ps)
        bp, bf, me = model.search()
        mp, bv, sn = model.cec_fun_best()
        print(bv, sn, mp)
        print(bf, me, bp)
        return
    if ipfun is not None:
        fun_name = 'F' + str(ipfun)  
        func_num = fun_name + year
        if ipfun == 1:
            dim = 9
        elif ipfun == 2:
            dim = 16
        elif ipfun == 3:
            dim = 18
        else:
            dim = 10
        temp_list = []
        # result save
        setting = func_num + '_' + optim[optim_num] + '_' + str(ps)
        folder_path = './results/' + setting + '/'
        for j in range(itr):
            model = eval(optim[optim_num])(func_num, dim, pop_size=ps)
            if not os.path.exists(folder_path + str(j + 1) + '_search/'):
                os.makedirs(folder_path + str(j + 1) + '_search/')
            bp, bf, me = model.search(folder_path + str(j + 1) + '_search/')
            # print('[{}]: Search finish!  {}'.format(j+1, bf))
            mp, bv, sn = model.cec_fun_best()
            temp_list.append([bf, me, sn])
        temp_list = np.array(temp_list)
        best = np.min(temp_list[:, 0])
        worst = np.max(temp_list[:, 0])
        mean = np.mean(temp_list[:, 0])
        std = np.std(temp_list[:, 0])
        min_epoch = np.mean(temp_list[:, 1])
        sn = np.mean(temp_list[:, 2])
        f = open(folder_path + 'optim_result.txt', 'a')
        f.write(func_num + '-' + "{}\n".format(optim[optim_num]))
        f.write('min_position:{}'.format(mp))
        f.write('\n')
        f.write('best_values:{}, fitness_num:{}'.format(bv, sn))
        f.write('\n')
        f.write('best:{}, worst:{}, mean:{}, std:{}, min_epoch:{}'.format(best, worst, mean, std, min_epoch))
        # f.write('best_fitness, fitness_num, best_position:\n')
        # f.write('{}'.format(temp_list))
        f.write('\n')
        f.write('\n')
        f.close()
        return

    for i in range(1, 11):
        if i == 7:
            continue
        fun_name = 'F' + str(i)  
        func_num = fun_name + year
        if i == 1:
            dim = 9
        elif i == 2:
            dim = 16
        elif i == 3:
            dim = 18
        else:
            dim = 10
        temp_list = []
        # result save
        setting = func_num + '_' + optim[optim_num]+'_'+str(ps)
        folder_path = './results/' + setting + '/'
        for j in range(itr):
            model = eval(optim[optim_num])(func_num, dim, pop_size=ps, )
            if not os.path.exists(folder_path + str(j + 1) + '_search/'):
                os.makedirs(folder_path + str(j + 1) + '_search/')
            bp, bf, me = model.search(folder_path + str(j + 1) + '_search/')
            # print('[{}]: Search finish!  {}'.format(j+1, bf))
            mp, bv, sn = model.cec_fun_best()
            temp_list.append([bf, me, sn])
        temp_list = np.array(temp_list)
        best = np.min(temp_list[:, 0])
        worst = np.max(temp_list[:, 0])
        mean = np.mean(temp_list[:, 0])
        std = np.std(temp_list[:, 0])
        min_epoch = np.mean(temp_list[:, 1])
        sn = np.mean(temp_list[:, 2])
        f = open(folder_path + 'optim_result.txt', 'a')
        f.write(func_num + '-' + "{}\n".format(optim[optim_num]))
        f.write('min_position:{}'.format(mp))
        f.write('\n')
        f.write('best_values:{}, fitness_num:{}'.format(bv,sn))
        f.write('\n')
        f.write('best:{}, worst:{}, mean:{}, std:{}, min_epoch:{}'.format(best, worst, mean, std, min_epoch))
        # f.write('best_fitness, fitness_num, best_position:\n')
        # f.write('{}'.format(temp_list))
        f.write('\n')
        f.write('\n')
        f.close()


if __name__ == '__main__':
    import argparse
    import os
    os.environ["KMP_DUPLICATE_LIB_OK"] = "TRUE"

    parser = argparse.ArgumentParser(description='cec19 test')
    parser.add_argument('--sa', type=int, default=0, help='search algorithm')
    parser.add_argument('--fun', type=int, default=None, help='function')
    parser.add_argument('--pops', type=int, default=50, help='function')
    args = parser.parse_args()
    cec_test(optim_num=args.sa, ipfun=args.fun, ps=args.pops)
    # for i in [20, 30, 40, 50, 60, 70, 80, 90, 100]:
    #     cec_test(optim_num=1, ipfun=args.fun, ps=i)
    #     # cec_test(optim_num=i)
    # cec_test(optim_num=1, ipfun=args.fun, ps=200)
